# Supplementary material for: Hofbauer cell function in the term placenta associates with adult cardiovascular and depressive outcomes
Source: Nat Commun. 2023 Nov 14;14:7120. doi: 10.1038/s41467-023-42300-8 (PMC10645763; doi:10.1038/s41467-023-42300-8)
Supplement: Supplementary file 4 — Supplementary Data 1-19 [file 41467_2023_42300_MOESM4_ESM.xlsx]

## Sheet: Data legends
Supp data 1	Clinical characteristics of placental samples used for RNA sequencing
Supp data 2	WGCNA modules
Supp data 3	Gene ontology enrichment for WGCNA modules
Supp data 4	SNPs used to construct UK Biobank and GUSTO fetoplacental PGS
Supp data 5	eQTLs associated with genes in the cyan module
Supp data 6	Main effects of cyan module PGS on ssGSEA scores of other modules
Supp data 7	Genes used for negative control PGS
Supp data 8	Main effects of PGS on cord blood molecules
Supp data 9	Assays used to measure molecular content of cord blood
Supp data 10	UK Biobank pheWAS results: Full sample
Supp data 11	UK Biobank pheWAS results: Females
Supp data 12	UK Biobank pheWAS results: Males
Supp data 13	Inverse variance weighted results
Supp data 14	Weighted median results
Supp data 15	Cochran Q test results
Supp data 16	MR Egger intercept results
Supp data 17	PHQ-9 details
Supp data 18	Studies used for enrichment analysis
Supp data 19	Hub gene analysis in the cyan module

## Sheet: Supp data 1
Supp data 1 Clinical characteristics of placental samples used for RNA sequencing
	Mean or %	Standard deviation	Maximum	Minimum
Gestational age (weeks)	39.3127	0.958292	40.86	37.29
Birth weight (kg)	3.27984	0.288785	3.82	2.579
Birth length (cm)	49.3767	1.34272	52	46.1
Child sex (% female)	55	-	-	-
Maternal education (% went to university)	55	-	-	-
Labour (% spontaneous)	57.5	-	-	-
Maternal age at birth (years)	31.8175	5.37924	44.3233	19.2356
Delivery mode (% vaginal birth)	72	-	-	-
Head circumference at delivery (cm)	33.8409	1.31526	37.5	32
Placental weight (g)	581.205	94.0301	790	420

## Sheet: Supp data 2
Supp data 2 WGCNA modules
Ensembl Gene ID	Module Name
ENSG00000154240	turquoise
ENSG00000173517	turquoise
ENSG00000154783	turquoise
ENSG00000010295	turquoise
ENSG00000197694	turquoise
ENSG00000061918	turquoise
ENSG00000159433	turquoise
ENSG00000261371	turquoise
ENSG00000130158	turquoise
ENSG00000147862	turquoise
ENSG00000187800	turquoise
ENSG00000129467	turquoise
ENSG00000100154	turquoise
ENSG00000174059	turquoise
ENSG00000196628	turquoise
ENSG00000158352	turquoise
ENSG00000198909	turquoise
ENSG00000214548	turquoise
ENSG00000128052	turquoise
ENSG00000166341	turquoise
ENSG00000151702	turquoise
ENSG00000120156	turquoise
ENSG00000114698	turquoise
ENSG00000004399	turquoise
ENSG00000087274	turquoise
ENSG00000157570	turquoise
ENSG00000188677	turquoise
ENSG00000157554	turquoise
ENSG00000006025	turquoise
ENSG00000131378	turquoise
ENSG00000179981	turquoise
ENSG00000151276	turquoise
ENSG00000115306	turquoise
ENSG00000174718	turquoise
ENSG00000169129	turquoise
ENSG00000050555	turquoise
ENSG00000197182	turquoise
ENSG00000182963	turquoise
ENSG00000118495	turquoise
ENSG00000183580	turquoise
ENSG00000110237	turquoise
ENSG00000127329	turquoise
ENSG00000197183	turquoise
ENSG00000155966	turquoise
ENSG00000150636	turquoise
ENSG00000183853	turquoise
ENSG00000089820	turquoise
ENSG00000020181	turquoise
ENSG00000019144	turquoise
ENSG00000167972	turquoise
ENSG00000143515	turquoise
ENSG00000138835	turquoise
ENSG00000267107	turquoise
ENSG00000070018	turquoise
ENSG00000152767	turquoise
ENSG00000124181	turquoise
ENSG00000159217	turquoise
ENSG00000135835	turquoise
ENSG00000095370	turquoise
ENSG00000117114	turquoise
ENSG00000107719	turquoise
ENSG00000231607	turquoise
ENSG00000157873	turquoise
ENSG00000112769	turquoise
ENSG00000130307	turquoise
ENSG00000198933	turquoise
ENSG00000242732	turquoise
ENSG00000125810	turquoise
ENSG00000105483	turquoise
ENSG00000090924	turquoise
ENSG00000091592	turquoise
ENSG00000165633	turquoise
ENSG00000115183	turquoise
ENSG00000143772	turquoise
ENSG00000162745	turquoise
ENSG00000186994	turquoise
ENSG00000135723	turquoise
ENSG00000086696	turquoise
ENSG00000118707	turquoise
ENSG00000162367	turquoise
ENSG00000119865	turquoise
ENSG00000198844	turquoise
ENSG00000111145	turquoise
ENSG00000121068	turquoise
ENSG00000164330	turquoise
ENSG00000102935	turquoise
ENSG00000102780	turquoise
ENSG00000153885	turquoise
ENSG00000178498	turquoise
ENSG00000169744	turquoise
ENSG00000024422	turquoise
ENSG00000140848	turquoise
ENSG00000166503	turquoise
ENSG00000198075	turquoise
ENSG00000126351	turquoise
ENSG00000172889	turquoise
ENSG00000169291	turquoise
ENSG00000266714	turquoise
ENSG00000164741	turquoise
ENSG00000137672	turquoise
ENSG00000156218	turquoise
ENSG00000111077	turquoise
ENSG00000131055	turquoise
ENSG00000141376	turquoise
ENSG00000070718	turquoise
ENSG00000071242	turquoise
ENSG00000162599	turquoise
ENSG00000172638	turquoise
ENSG00000100034	turquoise
ENSG00000144283	turquoise
ENSG00000128512	turquoise
ENSG00000153162	turquoise
ENSG00000099204	turquoise
ENSG00000133961	turquoise
ENSG00000075151	turquoise
ENSG00000131477	turquoise
ENSG00000151067	turquoise
ENSG00000152402	turquoise
ENSG00000147065	turquoise
ENSG00000140105	turquoise
ENSG00000183914	turquoise
ENSG00000248124	turquoise
ENSG00000176641	turquoise
ENSG00000129657	turquoise
ENSG00000144891	turquoise
ENSG00000237187	turquoise
ENSG00000112655	turquoise
ENSG00000187498	turquoise
ENSG00000146122	turquoise
ENSG00000074219	turquoise
ENSG00000105538	turquoise
ENSG00000104967	turquoise
ENSG00000126785	turquoise
ENSG00000188130	turquoise
ENSG00000204291	turquoise
ENSG00000169554	turquoise
ENSG00000113658	turquoise
ENSG00000143776	turquoise
ENSG00000101333	turquoise
ENSG00000164318	turquoise
ENSG00000187688	turquoise
ENSG00000178175	turquoise
ENSG00000108797	turquoise
ENSG00000124440	turquoise
ENSG00000175899	turquoise
ENSG00000064393	turquoise
ENSG00000165424	turquoise
ENSG00000137831	turquoise
ENSG00000080573	turquoise
ENSG00000102302	turquoise
ENSG00000106031	turquoise
ENSG00000136114	turquoise
ENSG00000101331	turquoise
ENSG00000196569	turquoise
ENSG00000165495	turquoise
ENSG00000163590	turquoise
ENSG00000185989	turquoise
ENSG00000151746	turquoise
ENSG00000173546	turquoise
ENSG00000177303	turquoise
ENSG00000074660	turquoise
ENSG00000166086	turquoise
ENSG00000103241	turquoise
ENSG00000019485	turquoise
ENSG00000116962	turquoise
ENSG00000156011	turquoise
ENSG00000180011	turquoise
ENSG00000162714	turquoise
ENSG00000280434	turquoise
ENSG00000115355	turquoise
ENSG00000143995	turquoise
ENSG00000100030	turquoise
ENSG00000167680	turquoise
ENSG00000133116	turquoise
ENSG00000173210	turquoise
ENSG00000185559	turquoise
ENSG00000140464	turquoise
ENSG00000101384	turquoise
ENSG00000072071	turquoise
ENSG00000080200	turquoise
ENSG00000130300	turquoise
ENSG00000256025	turquoise
ENSG00000166265	turquoise
ENSG00000154133	turquoise
ENSG00000254656	turquoise
ENSG00000255176	turquoise
ENSG00000286196	turquoise
ENSG00000119242	turquoise
ENSG00000003400	turquoise
ENSG00000184194	turquoise
ENSG00000130449	turquoise
ENSG00000164975	turquoise
ENSG00000140382	turquoise
ENSG00000181722	turquoise
ENSG00000108100	turquoise
ENSG00000175745	turquoise
ENSG00000100596	turquoise
ENSG00000157870	turquoise
ENSG00000113721	turquoise
ENSG00000151693	turquoise
ENSG00000104067	turquoise
ENSG00000143702	turquoise
ENSG00000168067	turquoise
ENSG00000142173	turquoise
ENSG00000144668	turquoise
ENSG00000169860	turquoise
ENSG00000184867	turquoise
ENSG00000041880	turquoise
ENSG00000163029	turquoise
ENSG00000173269	turquoise
ENSG00000147274	turquoise
ENSG00000170390	turquoise
ENSG00000108557	turquoise
ENSG00000153714	turquoise
ENSG00000168952	turquoise
ENSG00000135862	turquoise
ENSG00000163359	turquoise
ENSG00000171766	turquoise
ENSG00000271601	turquoise
ENSG00000175414	turquoise
ENSG00000163913	turquoise
ENSG00000164985	turquoise
ENSG00000149150	turquoise
ENSG00000085276	turquoise
ENSG00000103319	turquoise
ENSG00000283122	turquoise
ENSG00000134954	turquoise
ENSG00000179044	turquoise
ENSG00000163637	turquoise
ENSG00000136161	turquoise
ENSG00000251322	turquoise
ENSG00000164403	turquoise
ENSG00000066056	turquoise
ENSG00000277258	turquoise
ENSG00000180884	turquoise
ENSG00000064999	turquoise
ENSG00000226051	turquoise
ENSG00000187187	turquoise
ENSG00000198795	turquoise
ENSG00000055813	turquoise
ENSG00000140836	turquoise
ENSG00000163072	turquoise
ENSG00000132535	turquoise
ENSG00000159788	turquoise
ENSG00000223403	turquoise
ENSG00000134871	turquoise
ENSG00000128731	turquoise
ENSG00000204681	turquoise
ENSG00000137962	turquoise
ENSG00000107290	turquoise
ENSG00000251363	turquoise
ENSG00000142156	turquoise
ENSG00000026025	turquoise
ENSG00000084710	turquoise
ENSG00000166313	turquoise
ENSG00000163638	turquoise
ENSG00000171456	turquoise
ENSG00000132669	turquoise
ENSG00000204977	turquoise
ENSG00000105419	turquoise
ENSG00000111252	turquoise
ENSG00000107186	turquoise
ENSG00000165801	turquoise
ENSG00000234420	turquoise
ENSG00000148400	turquoise
ENSG00000224078	turquoise
ENSG00000015133	turquoise
ENSG00000113761	turquoise
ENSG00000170989	turquoise
ENSG00000232295	turquoise
ENSG00000185633	turquoise
ENSG00000172159	turquoise
ENSG00000171115	turquoise
ENSG00000067900	turquoise
ENSG00000143624	turquoise
ENSG00000138190	turquoise
ENSG00000141540	turquoise
ENSG00000069122	turquoise
ENSG00000092964	turquoise
ENSG00000159899	turquoise
ENSG00000099864	turquoise
ENSG00000156206	turquoise
ENSG00000100060	turquoise
ENSG00000107281	turquoise
ENSG00000169418	turquoise
ENSG00000133561	turquoise
ENSG00000127472	turquoise
ENSG00000165338	turquoise
ENSG00000130224	turquoise
ENSG00000279289	turquoise
ENSG00000007047	turquoise
ENSG00000183087	turquoise
ENSG00000116991	turquoise
ENSG00000165716	turquoise
ENSG00000010810	turquoise
ENSG00000106511	turquoise
ENSG00000272610	turquoise
ENSG00000157927	turquoise
ENSG00000075407	turquoise
ENSG00000104814	turquoise
ENSG00000103710	turquoise
ENSG00000227671	turquoise
ENSG00000168939	turquoise
ENSG00000120318	turquoise
ENSG00000115041	turquoise
ENSG00000147650	turquoise
ENSG00000089225	turquoise
ENSG00000249859	turquoise
ENSG00000113555	turquoise
ENSG00000071054	turquoise
ENSG00000112159	turquoise
ENSG00000128917	turquoise
ENSG00000101445	turquoise
ENSG00000160007	turquoise
ENSG00000233237	turquoise
ENSG00000285781	turquoise
ENSG00000154814	turquoise
ENSG00000185532	turquoise
ENSG00000137033	turquoise
ENSG00000196329	turquoise
ENSG00000163239	turquoise
ENSG00000085382	turquoise
ENSG00000279175	turquoise
ENSG00000068831	turquoise
ENSG00000137478	turquoise
ENSG00000125266	turquoise
ENSG00000143554	turquoise
ENSG00000170275	turquoise
ENSG00000186868	turquoise
ENSG00000114999	turquoise
ENSG00000084112	turquoise
ENSG00000142303	turquoise
ENSG00000114770	turquoise
ENSG00000204385	turquoise
ENSG00000132122	turquoise
ENSG00000046889	turquoise
ENSG00000018189	turquoise
ENSG00000160191	turquoise
ENSG00000172671	turquoise
ENSG00000145014	turquoise
ENSG00000225746	turquoise
ENSG00000114026	turquoise
ENSG00000198121	turquoise
ENSG00000103222	turquoise
ENSG00000169908	turquoise
ENSG00000186318	turquoise
ENSG00000074181	turquoise
ENSG00000110274	turquoise
ENSG00000250903	turquoise
ENSG00000068383	turquoise
ENSG00000128849	turquoise
ENSG00000163788	turquoise
ENSG00000154556	turquoise
ENSG00000081189	turquoise
ENSG00000196155	turquoise
ENSG00000203392	turquoise
ENSG00000114353	turquoise
ENSG00000071575	turquoise
ENSG00000163565	turquoise
ENSG00000168661	turquoise
ENSG00000268388	turquoise
ENSG00000108622	turquoise
ENSG00000129675	turquoise
ENSG00000079102	turquoise
ENSG00000168268	turquoise
ENSG00000076641	turquoise
ENSG00000162065	turquoise
ENSG00000206052	turquoise
ENSG00000157350	turquoise
ENSG00000240175	turquoise
ENSG00000138002	turquoise
ENSG00000240184	turquoise
ENSG00000148655	turquoise
ENSG00000081026	turquoise
ENSG00000163378	turquoise
ENSG00000121964	turquoise
ENSG00000232931	turquoise
ENSG00000124813	turquoise
ENSG00000262576	turquoise
ENSG00000131097	turquoise
ENSG00000234943	turquoise
ENSG00000124496	turquoise
ENSG00000134817	turquoise
ENSG00000255910	turquoise
ENSG00000144792	turquoise
ENSG00000134313	turquoise
ENSG00000136485	turquoise
ENSG00000213203	turquoise
ENSG00000147130	turquoise
ENSG00000079435	turquoise
ENSG00000286215	turquoise
ENSG00000198399	turquoise
ENSG00000071246	turquoise
ENSG00000159708	turquoise
ENSG00000166510	turquoise
ENSG00000250250	turquoise
ENSG00000214063	turquoise
ENSG00000163909	turquoise
ENSG00000114450	turquoise
ENSG00000005249	turquoise
ENSG00000198707	turquoise
ENSG00000213949	turquoise
ENSG00000166004	turquoise
ENSG00000147124	turquoise
ENSG00000112276	turquoise
ENSG00000152217	turquoise
ENSG00000008441	turquoise
ENSG00000185386	turquoise
ENSG00000152818	turquoise
ENSG00000130584	turquoise
ENSG00000262879	turquoise
ENSG00000256120	turquoise
ENSG00000063127	turquoise
ENSG00000169981	turquoise
ENSG00000044459	turquoise
ENSG00000065413	turquoise
ENSG00000198759	turquoise
ENSG00000152556	turquoise
ENSG00000237263	turquoise
ENSG00000158079	turquoise
ENSG00000047648	turquoise
ENSG00000148120	turquoise
ENSG00000072694	turquoise
ENSG00000152583	turquoise
ENSG00000095015	turquoise
ENSG00000204138	turquoise
ENSG00000131203	turquoise
ENSG00000147113	turquoise
ENSG00000280055	turquoise
ENSG00000153558	turquoise
ENSG00000071564	turquoise
ENSG00000157388	turquoise
ENSG00000157152	turquoise
ENSG00000166263	turquoise
ENSG00000165028	turquoise
ENSG00000169062	turquoise
ENSG00000175792	turquoise
ENSG00000105810	turquoise
ENSG00000189184	turquoise
ENSG00000244627	turquoise
ENSG00000152207	turquoise
ENSG00000122786	turquoise
ENSG00000134318	turquoise
ENSG00000171843	turquoise
ENSG00000072864	turquoise
ENSG00000168404	turquoise
ENSG00000134532	turquoise
ENSG00000074657	turquoise
ENSG00000136546	turquoise
ENSG00000103175	turquoise
ENSG00000236609	turquoise
ENSG00000138316	turquoise
ENSG00000184304	turquoise
ENSG00000138031	turquoise
ENSG00000187792	turquoise
ENSG00000105429	turquoise
ENSG00000119906	turquoise
ENSG00000157110	turquoise
ENSG00000128567	turquoise
ENSG00000066735	turquoise
ENSG00000118058	turquoise
ENSG00000213160	turquoise
ENSG00000108798	turquoise
ENSG00000174804	turquoise
ENSG00000187513	turquoise
ENSG00000140682	turquoise
ENSG00000198771	turquoise
ENSG00000172572	turquoise
ENSG00000161791	turquoise
ENSG00000245864	turquoise
ENSG00000112992	turquoise
ENSG00000286508	turquoise
ENSG00000139668	turquoise
ENSG00000079385	turquoise
ENSG00000167693	turquoise
ENSG00000124549	turquoise
ENSG00000104133	turquoise
ENSG00000167528	turquoise
ENSG00000166801	turquoise
ENSG00000061273	turquoise
ENSG00000262209	turquoise
ENSG00000161940	turquoise
ENSG00000241560	turquoise
ENSG00000131558	turquoise
ENSG00000186642	turquoise
ENSG00000284966	turquoise
ENSG00000139436	turquoise
ENSG00000138688	turquoise
ENSG00000170234	turquoise
ENSG00000184916	turquoise
ENSG00000132382	turquoise
ENSG00000249700	turquoise
ENSG00000148468	turquoise
ENSG00000151914	turquoise
ENSG00000279166	turquoise
ENSG00000136490	turquoise
ENSG00000164736	turquoise
ENSG00000087053	turquoise
ENSG00000115318	turquoise
ENSG00000135736	turquoise
ENSG00000187372	turquoise
ENSG00000070182	turquoise
ENSG00000131653	turquoise
ENSG00000225572	turquoise
ENSG00000205978	turquoise
ENSG00000196141	turquoise
ENSG00000204262	turquoise
ENSG00000119403	turquoise
ENSG00000162929	turquoise
ENSG00000117016	turquoise
ENSG00000196605	turquoise
ENSG00000158966	turquoise
ENSG00000150995	turquoise
ENSG00000248898	turquoise
ENSG00000128656	turquoise
ENSG00000100105	turquoise
ENSG00000283118	turquoise
ENSG00000253456	turquoise
ENSG00000173327	turquoise
ENSG00000185551	turquoise
ENSG00000175395	turquoise
ENSG00000112837	turquoise
ENSG00000171703	turquoise
ENSG00000255399	turquoise
ENSG00000108001	turquoise
ENSG00000140526	turquoise
ENSG00000141577	turquoise
ENSG00000154217	turquoise
ENSG00000077092	turquoise
ENSG00000253811	turquoise
ENSG00000143390	turquoise
ENSG00000122970	turquoise
ENSG00000260597	turquoise
ENSG00000058272	turquoise
ENSG00000170745	turquoise
ENSG00000260922	turquoise
ENSG00000129993	turquoise
ENSG00000058866	turquoise
ENSG00000180628	turquoise
ENSG00000148516	turquoise
ENSG00000099904	turquoise
ENSG00000118292	turquoise
ENSG00000169641	turquoise
ENSG00000130940	turquoise
ENSG00000088756	turquoise
ENSG00000199161	turquoise
ENSG00000144935	turquoise
ENSG00000112640	turquoise
ENSG00000117013	turquoise
ENSG00000265972	turquoise
ENSG00000199005	turquoise
ENSG00000100354	turquoise
ENSG00000266074	turquoise
ENSG00000153208	turquoise
ENSG00000175544	turquoise
ENSG00000207993	turquoise
ENSG00000173376	turquoise
ENSG00000145555	turquoise
ENSG00000088881	turquoise
ENSG00000010322	turquoise
ENSG00000258861	turquoise
ENSG00000198561	turquoise
ENSG00000174501	turquoise
ENSG00000183273	turquoise
ENSG00000233985	turquoise
ENSG00000248309	turquoise
ENSG00000256287	turquoise
ENSG00000059758	turquoise
ENSG00000184489	turquoise
ENSG00000144815	turquoise
ENSG00000253406	turquoise
ENSG00000229056	turquoise
ENSG00000126001	turquoise
ENSG00000107882	turquoise
ENSG00000068078	turquoise
ENSG00000140873	turquoise
ENSG00000121075	turquoise
ENSG00000196123	turquoise
ENSG00000228108	turquoise
ENSG00000136237	turquoise
ENSG00000132622	turquoise
ENSG00000127603	turquoise
ENSG00000127946	turquoise
ENSG00000182871	turquoise
ENSG00000279814	turquoise
ENSG00000253910	turquoise
ENSG00000010319	turquoise
ENSG00000181790	turquoise
ENSG00000119681	turquoise
ENSG00000204301	turquoise
ENSG00000075234	turquoise
ENSG00000132718	turquoise
ENSG00000235387	turquoise
ENSG00000135740	turquoise
ENSG00000065054	turquoise
ENSG00000155657	turquoise
ENSG00000135503	turquoise
ENSG00000067445	turquoise
ENSG00000279948	turquoise
ENSG00000130755	turquoise
ENSG00000151468	turquoise
ENSG00000196159	turquoise
ENSG00000166068	turquoise
ENSG00000214108	turquoise
ENSG00000283279	turquoise
ENSG00000011275	turquoise
ENSG00000213445	turquoise
ENSG00000072736	turquoise
ENSG00000129946	turquoise
ENSG00000248730	turquoise
ENSG00000273584	turquoise
ENSG00000101670	turquoise
ENSG00000287299	turquoise
ENSG00000213252	turquoise
ENSG00000204397	turquoise
ENSG00000067191	turquoise
ENSG00000053438	turquoise
ENSG00000120279	turquoise
ENSG00000139083	turquoise
ENSG00000202191	turquoise
ENSG00000118965	turquoise
ENSG00000152760	turquoise
ENSG00000204131	turquoise
ENSG00000226239	turquoise
ENSG00000231889	turquoise
ENSG00000169783	turquoise
ENSG00000143442	turquoise
ENSG00000183688	turquoise
ENSG00000108387	turquoise
ENSG00000117266	turquoise
ENSG00000281969	turquoise
ENSG00000151835	turquoise
ENSG00000288107	turquoise
ENSG00000129465	turquoise
ENSG00000117834	turquoise
ENSG00000126216	turquoise
ENSG00000115896	turquoise
ENSG00000157036	turquoise
ENSG00000082512	turquoise
ENSG00000197283	turquoise
ENSG00000256546	turquoise
ENSG00000162946	turquoise
ENSG00000249669	turquoise
ENSG00000237234	turquoise
ENSG00000197256	turquoise
ENSG00000167874	turquoise
ENSG00000087303	turquoise
ENSG00000288050	turquoise
ENSG00000205403	turquoise
ENSG00000138443	turquoise
ENSG00000199390	turquoise
ENSG00000076928	turquoise
ENSG00000134452	turquoise
ENSG00000133574	turquoise
ENSG00000174099	turquoise
ENSG00000100968	turquoise
ENSG00000175170	turquoise
ENSG00000100403	turquoise
ENSG00000142599	turquoise
ENSG00000185379	turquoise
ENSG00000207978	turquoise
ENSG00000112320	turquoise
ENSG00000162104	turquoise
ENSG00000153707	turquoise
ENSG00000136574	turquoise
ENSG00000134533	turquoise
ENSG00000070371	turquoise
ENSG00000133612	turquoise
ENSG00000101096	turquoise
ENSG00000108175	turquoise
ENSG00000228672	turquoise
ENSG00000276293	turquoise
ENSG00000039523	turquoise
ENSG00000254481	turquoise
ENSG00000180182	turquoise
ENSG00000178585	turquoise
ENSG00000144642	turquoise
ENSG00000236393	turquoise
ENSG00000224383	turquoise
ENSG00000139679	turquoise
ENSG00000198435	turquoise
ENSG00000204843	turquoise
ENSG00000242498	turquoise
ENSG00000184584	turquoise
ENSG00000174749	turquoise
ENSG00000186001	turquoise
ENSG00000153560	turquoise
ENSG00000183908	turquoise
ENSG00000141569	turquoise
ENSG00000174514	turquoise
ENSG00000110693	turquoise
ENSG00000128641	turquoise
ENSG00000158195	turquoise
ENSG00000102606	turquoise
ENSG00000226252	turquoise
ENSG00000138698	turquoise
ENSG00000258168	turquoise
ENSG00000230749	turquoise
ENSG00000179855	turquoise
ENSG00000196557	turquoise
ENSG00000106560	turquoise
ENSG00000090565	turquoise
ENSG00000162687	turquoise
ENSG00000197892	turquoise
ENSG00000163513	turquoise
ENSG00000220785	turquoise
ENSG00000079308	turquoise
ENSG00000162341	turquoise
ENSG00000087157	turquoise
ENSG00000283199	turquoise
ENSG00000253731	turquoise
ENSG00000065057	turquoise
ENSG00000229989	turquoise
ENSG00000261655	turquoise
ENSG00000038295	turquoise
ENSG00000171303	turquoise
ENSG00000119227	turquoise
ENSG00000170464	turquoise
ENSG00000138738	turquoise
ENSG00000198353	turquoise
ENSG00000137273	turquoise
ENSG00000138386	turquoise
ENSG00000135976	turquoise
ENSG00000153956	turquoise
ENSG00000234456	turquoise
ENSG00000032219	turquoise
ENSG00000213654	turquoise
ENSG00000089486	turquoise
ENSG00000257178	turquoise
ENSG00000173821	turquoise
ENSG00000197757	turquoise
ENSG00000162571	turquoise
ENSG00000186665	turquoise
ENSG00000107614	turquoise
ENSG00000169439	turquoise
ENSG00000198553	turquoise
ENSG00000131634	turquoise
ENSG00000256540	turquoise
ENSG00000243766	turquoise
ENSG00000170537	turquoise
ENSG00000105339	turquoise
ENSG00000166813	turquoise
ENSG00000229751	turquoise
ENSG00000102230	turquoise
ENSG00000221970	turquoise
ENSG00000201700	turquoise
ENSG00000275734	turquoise
ENSG00000120693	turquoise
ENSG00000161298	turquoise
ENSG00000062524	turquoise
ENSG00000166130	turquoise
ENSG00000250280	turquoise
ENSG00000136717	turquoise
ENSG00000100422	turquoise
ENSG00000141905	turquoise
ENSG00000136193	turquoise
ENSG00000187601	turquoise
ENSG00000177613	turquoise
ENSG00000124785	turquoise
ENSG00000176715	turquoise
ENSG00000234982	turquoise
ENSG00000151413	turquoise
ENSG00000167552	turquoise
ENSG00000127920	turquoise
ENSG00000177732	turquoise
ENSG00000130173	turquoise
ENSG00000104903	turquoise
ENSG00000124571	turquoise
ENSG00000159640	turquoise
ENSG00000224286	turquoise
ENSG00000105974	turquoise
ENSG00000101695	turquoise
ENSG00000130988	turquoise
ENSG00000173421	turquoise
ENSG00000286071	turquoise
ENSG00000232499	turquoise
ENSG00000181031	turquoise
ENSG00000103449	turquoise
ENSG00000216099	turquoise
ENSG00000187609	turquoise
ENSG00000025434	turquoise
ENSG00000185909	turquoise
ENSG00000179364	turquoise
ENSG00000097007	turquoise
ENSG00000287081	turquoise
ENSG00000110171	turquoise
ENSG00000122545	turquoise
ENSG00000006638	turquoise
ENSG00000247809	turquoise
ENSG00000145349	turquoise
ENSG00000147162	turquoise
ENSG00000133243	turquoise
ENSG00000232392	turquoise
ENSG00000077380	turquoise
ENSG00000171316	turquoise
ENSG00000089916	turquoise
ENSG00000134013	turquoise
ENSG00000148384	turquoise
ENSG00000198722	turquoise
ENSG00000131697	turquoise
ENSG00000135870	turquoise
ENSG00000246596	turquoise
ENSG00000173894	turquoise
ENSG00000160447	turquoise
ENSG00000113140	turquoise
ENSG00000087077	turquoise
ENSG00000237887	turquoise
ENSG00000186260	turquoise
ENSG00000287932	turquoise
ENSG00000254177	turquoise
ENSG00000184465	turquoise
ENSG00000146477	turquoise
ENSG00000183077	turquoise
ENSG00000253368	turquoise
ENSG00000092445	turquoise
ENSG00000175309	turquoise
ENSG00000138795	turquoise
ENSG00000245685	turquoise
ENSG00000188676	turquoise
ENSG00000264472	turquoise
ENSG00000280219	turquoise
ENSG00000100065	turquoise
ENSG00000168676	turquoise
ENSG00000128245	turquoise
ENSG00000261235	turquoise
ENSG00000156650	turquoise
ENSG00000272498	turquoise
ENSG00000162738	turquoise
ENSG00000169946	turquoise
ENSG00000264705	turquoise
ENSG00000151689	turquoise
ENSG00000006125	turquoise
ENSG00000253485	turquoise
ENSG00000134262	turquoise
ENSG00000272529	turquoise
ENSG00000286742	turquoise
ENSG00000175718	turquoise
ENSG00000171206	turquoise
ENSG00000110799	turquoise
ENSG00000126107	turquoise
ENSG00000162430	turquoise
ENSG00000182179	turquoise
ENSG00000012232	brown
ENSG00000233110	turquoise
ENSG00000144596	turquoise
ENSG00000221525	turquoise
ENSG00000158163	turquoise
ENSG00000140262	turquoise
ENSG00000101190	turquoise
ENSG00000164808	turquoise
ENSG00000128872	turquoise
ENSG00000219642	turquoise
ENSG00000280206	turquoise
ENSG00000101298	turquoise
ENSG00000111801	turquoise
ENSG00000168306	turquoise
ENSG00000203883	turquoise
ENSG00000263155	turquoise
ENSG00000047230	turquoise
ENSG00000181450	turquoise
ENSG00000280106	turquoise
ENSG00000134453	turquoise
ENSG00000176903	turquoise
ENSG00000139289	turquoise
ENSG00000237036	turquoise
ENSG00000187123	turquoise
ENSG00000068001	turquoise
ENSG00000170085	turquoise
ENSG00000269189	turquoise
ENSG00000131409	turquoise
ENSG00000157510	turquoise
ENSG00000183401	turquoise
ENSG00000152804	turquoise
ENSG00000141542	turquoise
ENSG00000173166	turquoise
ENSG00000028137	turquoise
ENSG00000162881	turquoise
ENSG00000122515	turquoise
ENSG00000254932	turquoise
ENSG00000139266	turquoise
ENSG00000178802	turquoise
ENSG00000115461	turquoise
ENSG00000223768	turquoise
ENSG00000238164	turquoise
ENSG00000169891	brown
ENSG00000234358	turquoise
ENSG00000115368	turquoise
ENSG00000156966	brown
ENSG00000113580	turquoise
ENSG00000136111	turquoise
ENSG00000174004	turquoise
ENSG00000224821	turquoise
ENSG00000256721	turquoise
ENSG00000178033	turquoise
ENSG00000179144	turquoise
ENSG00000161551	turquoise
ENSG00000235448	turquoise
ENSG00000250658	turquoise
ENSG00000160539	brown
ENSG00000087116	turquoise
ENSG00000249035	turquoise
ENSG00000062598	turquoise
ENSG00000142188	turquoise
ENSG00000279319	turquoise
ENSG00000224086	turquoise
ENSG00000104324	turquoise
ENSG00000238086	turquoise
ENSG00000265717	turquoise
ENSG00000141576	turquoise
ENSG00000050628	brown
ENSG00000254060	turquoise
ENSG00000006740	turquoise
ENSG00000235279	turquoise
ENSG00000226711	turquoise
ENSG00000256499	turquoise
ENSG00000272983	turquoise
ENSG00000233729	turquoise
ENSG00000167081	turquoise
ENSG00000175198	turquoise
ENSG00000121297	turquoise
ENSG00000203808	turquoise
ENSG00000136854	turquoise
ENSG00000279217	brown
ENSG00000200089	turquoise
ENSG00000189159	brown
ENSG00000223516	turquoise
ENSG00000115904	turquoise
ENSG00000258548	turquoise
ENSG00000278909	turquoise
ENSG00000167291	turquoise
ENSG00000147180	turquoise
ENSG00000215208	turquoise
ENSG00000197852	turquoise
ENSG00000166831	turquoise
ENSG00000120899	brown
ENSG00000286550	turquoise
ENSG00000088876	turquoise
ENSG00000100347	turquoise
ENSG00000160208	turquoise
ENSG00000076356	turquoise
ENSG00000137878	turquoise
ENSG00000132031	turquoise
ENSG00000179314	turquoise
ENSG00000141040	turquoise
ENSG00000159335	turquoise
ENSG00000183018	turquoise
ENSG00000241158	turquoise
ENSG00000125170	turquoise
ENSG00000254221	turquoise
ENSG00000113838	turquoise
ENSG00000172878	turquoise
ENSG00000120658	turquoise
ENSG00000175931	turquoise
ENSG00000110092	turquoise
ENSG00000214300	turquoise
ENSG00000253537	turquoise
ENSG00000134531	turquoise
ENSG00000113758	turquoise
ENSG00000124177	turquoise
ENSG00000213390	turquoise
ENSG00000201899	turquoise
ENSG00000091436	turquoise
ENSG00000154309	turquoise
ENSG00000229656	brown
ENSG00000177469	turquoise
ENSG00000188315	turquoise
ENSG00000105722	turquoise
ENSG00000115232	turquoise
ENSG00000121380	turquoise
ENSG00000235272	turquoise
ENSG00000238018	turquoise
ENSG00000145287	brown
ENSG00000286715	turquoise
ENSG00000099282	turquoise
ENSG00000180071	brown
ENSG00000139641	turquoise
ENSG00000163617	turquoise
ENSG00000122507	turquoise
ENSG00000182168	turquoise
ENSG00000267284	turquoise
ENSG00000106125	turquoise
ENSG00000213071	turquoise
ENSG00000139625	turquoise
ENSG00000250620	turquoise
ENSG00000164038	turquoise
ENSG00000183337	turquoise
ENSG00000139278	brown
ENSG00000043591	turquoise
ENSG00000267325	turquoise
ENSG00000226520	turquoise
ENSG00000259129	turquoise
ENSG00000168785	turquoise
ENSG00000218823	turquoise
ENSG00000246705	turquoise
ENSG00000170037	turquoise
ENSG00000158292	turquoise
ENSG00000142864	turquoise
ENSG00000154188	turquoise
ENSG00000180354	turquoise
ENSG00000267002	turquoise
ENSG00000088832	turquoise
ENSG00000179761	brown
ENSG00000207743	turquoise
ENSG00000120158	turquoise
ENSG00000226197	turquoise
ENSG00000053918	turquoise
ENSG00000116815	turquoise
ENSG00000151617	turquoise
ENSG00000138092	turquoise
ENSG00000113231	turquoise
ENSG00000250510	turquoise
ENSG00000237529	turquoise
ENSG00000167984	turquoise
ENSG00000088305	turquoise
ENSG00000179097	turquoise
ENSG00000183963	turquoise
ENSG00000004777	turquoise
ENSG00000136274	turquoise
ENSG00000173578	brown
ENSG00000130813	turquoise
ENSG00000088280	brown
ENSG00000274964	turquoise
ENSG00000285701	turquoise
ENSG00000184261	brown
ENSG00000271270	turquoise
ENSG00000202071	turquoise
ENSG00000254245	turquoise
ENSG00000243943	turquoise
ENSG00000124191	turquoise
ENSG00000105088	turquoise
ENSG00000198682	turquoise
ENSG00000250461	turquoise
ENSG00000006451	turquoise
ENSG00000267313	turquoise
ENSG00000147044	turquoise
ENSG00000253790	turquoise
ENSG00000088930	turquoise
ENSG00000285748	turquoise
ENSG00000186063	turquoise
ENSG00000175130	turquoise
ENSG00000267169	turquoise
ENSG00000168807	turquoise
ENSG00000278275	turquoise
ENSG00000235033	turquoise
ENSG00000250397	turquoise
ENSG00000167641	turquoise
ENSG00000101224	turquoise
ENSG00000259881	turquoise
ENSG00000104129	turquoise
ENSG00000185800	turquoise
ENSG00000279996	turquoise
ENSG00000170412	turquoise
ENSG00000164116	turquoise
ENSG00000224982	turquoise
ENSG00000203647	turquoise
ENSG00000182253	turquoise
ENSG00000171467	turquoise
ENSG00000251273	turquoise
ENSG00000072952	turquoise
ENSG00000073910	turquoise
ENSG00000207754	turquoise
ENSG00000118407	turquoise
ENSG00000215068	turquoise
ENSG00000105695	brown
ENSG00000072062	turquoise
ENSG00000165816	turquoise
ENSG00000248647	turquoise
ENSG00000000003	turquoise
ENSG00000186532	turquoise
ENSG00000183010	brown
ENSG00000173065	turquoise
ENSG00000072958	turquoise
ENSG00000201036	turquoise
ENSG00000165757	turquoise
ENSG00000140563	turquoise
ENSG00000242419	turquoise
ENSG00000274297	turquoise
ENSG00000198700	turquoise
ENSG00000269086	turquoise
ENSG00000177098	turquoise
ENSG00000124615	turquoise
ENSG00000201500	turquoise
ENSG00000148737	brown
ENSG00000264236	turquoise
ENSG00000272374	turquoise
ENSG00000115694	turquoise
ENSG00000276365	turquoise
ENSG00000135272	turquoise
ENSG00000117174	turquoise
ENSG00000114790	turquoise
ENSG00000215883	turquoise
ENSG00000231132	turquoise
ENSG00000205414	turquoise
ENSG00000214357	turquoise
ENSG00000119402	turquoise
ENSG00000038427	turquoise
ENSG00000119862	turquoise
ENSG00000147394	turquoise
ENSG00000247746	turquoise
ENSG00000123143	turquoise
ENSG00000028310	turquoise
ENSG00000128203	brown
ENSG00000287920	turquoise
ENSG00000080947	turquoise
ENSG00000170734	turquoise
ENSG00000197291	turquoise
ENSG00000122863	turquoise
ENSG00000119397	turquoise
ENSG00000102057	turquoise
ENSG00000176953	turquoise
ENSG00000226249	turquoise
ENSG00000282826	turquoise
ENSG00000267280	turquoise
ENSG00000035403	turquoise
ENSG00000196526	brown
ENSG00000172955	turquoise
ENSG00000196381	turquoise
ENSG00000071051	turquoise
ENSG00000170653	turquoise
ENSG00000147421	turquoise
ENSG00000285555	turquoise
ENSG00000006468	turquoise
ENSG00000135919	brown
ENSG00000054282	turquoise
ENSG00000155636	turquoise
ENSG00000082068	turquoise
ENSG00000106804	turquoise
ENSG00000152443	turquoise
ENSG00000223409	turquoise
ENSG00000116106	turquoise
ENSG00000130598	brown
ENSG00000121858	brown
ENSG00000235902	turquoise
ENSG00000103042	turquoise
ENSG00000172731	turquoise
ENSG00000227811	turquoise
ENSG00000276765	turquoise
ENSG00000179776	turquoise
ENSG00000082014	turquoise
ENSG00000161835	turquoise
ENSG00000086570	brown
ENSG00000107731	turquoise
ENSG00000117519	turquoise
ENSG00000101639	turquoise
ENSG00000118094	turquoise
ENSG00000102359	turquoise
ENSG00000207587	turquoise
ENSG00000115020	turquoise
ENSG00000108511	turquoise
ENSG00000129250	turquoise
ENSG00000163686	turquoise
ENSG00000147471	turquoise
ENSG00000196345	turquoise
ENSG00000128536	turquoise
ENSG00000147140	turquoise
ENSG00000132600	turquoise
ENSG00000149043	brown
ENSG00000188976	turquoise
ENSG00000116127	turquoise
ENSG00000185269	brown
ENSG00000134884	turquoise
ENSG00000287481	turquoise
ENSG00000115414	brown
ENSG00000204380	turquoise
ENSG00000234261	brown
ENSG00000204859	turquoise
ENSG00000160310	turquoise
ENSG00000207742	turquoise
ENSG00000100385	brown
ENSG00000239552	turquoise
ENSG00000234409	turquoise
ENSG00000287454	turquoise
ENSG00000287532	turquoise
ENSG00000280365	turquoise
ENSG00000012124	brown
ENSG00000085733	turquoise
ENSG00000226149	turquoise
ENSG00000174705	brown
ENSG00000138080	turquoise
ENSG00000177464	turquoise
ENSG00000028528	turquoise
ENSG00000269190	turquoise
ENSG00000157191	turquoise
ENSG00000198626	turquoise
ENSG00000253939	turquoise
ENSG00000197779	turquoise
ENSG00000279110	turquoise
ENSG00000182534	brown
ENSG00000122008	turquoise
ENSG00000285287	brown
ENSG00000118263	turquoise
ENSG00000198585	turquoise
ENSG00000099290	turquoise
ENSG00000279237	turquoise
ENSG00000207646	turquoise
ENSG00000123384	turquoise
ENSG00000102870	turquoise
ENSG00000126895	turquoise
ENSG00000285719	turquoise
ENSG00000258498	turquoise
ENSG00000233718	brown
ENSG00000164007	brown
ENSG00000136156	brown
ENSG00000230597	turquoise
ENSG00000080561	turquoise
ENSG00000159917	turquoise
ENSG00000104936	turquoise
ENSG00000287281	turquoise
ENSG00000281903	brown
ENSG00000202560	turquoise
ENSG00000197226	turquoise
ENSG00000263017	turquoise
ENSG00000286939	turquoise
ENSG00000076344	turquoise
ENSG00000260439	turquoise
ENSG00000083093	turquoise
ENSG00000102226	turquoise
ENSG00000211584	turquoise
ENSG00000073712	turquoise
ENSG00000163069	turquoise
ENSG00000168772	turquoise
ENSG00000248973	turquoise
ENSG00000251474	turquoise
ENSG00000146070	brown
ENSG00000121210	turquoise
ENSG00000134245	turquoise
ENSG00000267137	turquoise
ENSG00000276115	turquoise
ENSG00000139323	turquoise
ENSG00000285595	turquoise
ENSG00000286951	turquoise
ENSG00000156535	turquoise
ENSG00000196167	turquoise
ENSG00000153721	turquoise
ENSG00000231010	turquoise
ENSG00000019549	turquoise
ENSG00000213659	turquoise
ENSG00000183734	brown
ENSG00000260530	turquoise
ENSG00000260761	turquoise
ENSG00000183801	turquoise
ENSG00000187762	turquoise
ENSG00000138741	turquoise
ENSG00000196422	turquoise
ENSG00000258399	turquoise
ENSG00000134802	brown
ENSG00000188290	turquoise
ENSG00000162437	turquoise
ENSG00000205763	turquoise
ENSG00000136319	turquoise
ENSG00000287306	turquoise
ENSG00000250042	turquoise
ENSG00000221036	turquoise
ENSG00000267136	turquoise
ENSG00000104332	brown
ENSG00000185722	turquoise
ENSG00000128284	turquoise
ENSG00000213891	turquoise
ENSG00000237070	turquoise
ENSG00000124766	brown
ENSG00000256694	turquoise
ENSG00000283588	turquoise
ENSG00000224367	turquoise
ENSG00000131759	turquoise
ENSG00000251254	turquoise
ENSG00000169855	turquoise
ENSG00000008056	turquoise
ENSG00000228625	turquoise
ENSG00000122035	turquoise
ENSG00000072134	turquoise
ENSG00000119715	turquoise
ENSG00000172578	turquoise
ENSG00000232807	turquoise
ENSG00000066427	turquoise
ENSG00000033867	brown
ENSG00000200608	turquoise
ENSG00000260139	turquoise
ENSG00000183535	turquoise
ENSG00000151388	turquoise
ENSG00000247199	turquoise
ENSG00000146374	turquoise
ENSG00000104660	turquoise
ENSG00000129521	brown
ENSG00000139636	turquoise
ENSG00000083642	turquoise
ENSG00000212384	turquoise
ENSG00000246339	brown
ENSG00000005073	turquoise
ENSG00000232677	turquoise
ENSG00000286020	turquoise
ENSG00000150510	turquoise
ENSG00000010803	turquoise
ENSG00000287382	turquoise
ENSG00000260630	turquoise
ENSG00000143669	turquoise
ENSG00000213963	turquoise
ENSG00000108679	brown
ENSG00000213075	turquoise
ENSG00000276141	turquoise
ENSG00000188984	brown
ENSG00000258134	turquoise
ENSG00000213719	turquoise
ENSG00000258521	turquoise
ENSG00000244226	turquoise
ENSG00000087206	turquoise
ENSG00000071282	turquoise
ENSG00000221963	brown
ENSG00000100593	brown
ENSG00000259290	turquoise
ENSG00000231177	turquoise
ENSG00000199020	turquoise
ENSG00000105854	turquoise
ENSG00000064607	turquoise
ENSG00000287656	turquoise
ENSG00000049130	turquoise
ENSG00000124570	turquoise
ENSG00000108381	turquoise
ENSG00000109814	brown
ENSG00000125753	brown
ENSG00000164929	turquoise
ENSG00000114331	turquoise
ENSG00000134780	turquoise
ENSG00000130649	turquoise
ENSG00000111452	turquoise
ENSG00000237328	turquoise
ENSG00000108641	turquoise
ENSG00000221978	turquoise
ENSG00000255471	turquoise
ENSG00000061337	turquoise
ENSG00000139549	turquoise
ENSG00000160216	turquoise
ENSG00000226017	turquoise
ENSG00000073417	turquoise
ENSG00000105662	turquoise
ENSG00000173482	turquoise
ENSG00000211448	brown
ENSG00000156049	turquoise
ENSG00000123453	turquoise
ENSG00000125124	turquoise
ENSG00000104957	turquoise
ENSG00000132357	turquoise
ENSG00000120327	turquoise
ENSG00000179909	turquoise
ENSG00000164692	turquoise
ENSG00000154342	turquoise
ENSG00000280339	turquoise
ENSG00000278434	turquoise
ENSG00000168917	turquoise
ENSG00000104728	turquoise
ENSG00000130714	turquoise
ENSG00000124313	turquoise
ENSG00000013588	brown
ENSG00000134748	turquoise
ENSG00000185442	brown
ENSG00000116128	turquoise
ENSG00000125630	turquoise
ENSG00000183807	turquoise
ENSG00000101361	turquoise
ENSG00000207827	turquoise
ENSG00000279369	turquoise
ENSG00000286289	brown
ENSG00000184005	turquoise
ENSG00000285095	turquoise
ENSG00000207761	turquoise
ENSG00000170903	turquoise
ENSG00000109436	turquoise
ENSG00000267082	turquoise
ENSG00000105401	turquoise
ENSG00000106344	turquoise
ENSG00000263069	turquoise
ENSG00000281974	turquoise
ENSG00000140807	turquoise
ENSG00000226029	turquoise
ENSG00000139797	turquoise
ENSG00000278231	turquoise
ENSG00000120645	turquoise
ENSG00000131471	turquoise
ENSG00000171056	turquoise
ENSG00000253873	turquoise
ENSG00000207959	turquoise
ENSG00000138336	turquoise
ENSG00000233695	turquoise
ENSG00000183828	turquoise
ENSG00000154358	turquoise
ENSG00000126804	turquoise
ENSG00000153551	turquoise
ENSG00000219626	turquoise
ENSG00000212040	turquoise
ENSG00000245008	turquoise
ENSG00000245662	turquoise
ENSG00000137507	turquoise
ENSG00000163132	turquoise
ENSG00000121289	turquoise
ENSG00000103227	turquoise
ENSG00000119688	turquoise
ENSG00000128833	turquoise
ENSG00000166949	brown
ENSG00000232949	turquoise
ENSG00000256525	turquoise
ENSG00000259986	turquoise
ENSG00000146151	turquoise
ENSG00000240288	turquoise
ENSG00000107669	turquoise
ENSG00000111725	turquoise
ENSG00000239926	turquoise
ENSG00000206557	brown
ENSG00000109339	turquoise
ENSG00000166292	turquoise
ENSG00000267702	turquoise
ENSG00000042832	turquoise
ENSG00000287543	turquoise
ENSG00000115138	brown
ENSG00000227681	turquoise
ENSG00000186652	brown
ENSG00000177675	turquoise
ENSG00000128973	turquoise
ENSG00000182841	turquoise
ENSG00000112079	turquoise
ENSG00000140948	turquoise
ENSG00000115239	turquoise
ENSG00000170873	turquoise
ENSG00000272636	turquoise
ENSG00000260244	turquoise
ENSG00000112584	turquoise
ENSG00000099260	turquoise
ENSG00000198982	turquoise
ENSG00000249413	turquoise
ENSG00000265443	turquoise
ENSG00000187079	brown
ENSG00000233685	turquoise
ENSG00000124772	turquoise
ENSG00000030304	turquoise
ENSG00000175602	turquoise
ENSG00000150630	turquoise
ENSG00000167100	turquoise
ENSG00000010278	brown
ENSG00000161647	turquoise
ENSG00000148606	turquoise
ENSG00000064547	brown
ENSG00000140326	turquoise
ENSG00000129028	turquoise
ENSG00000120324	turquoise
ENSG00000128596	turquoise
ENSG00000137267	brown
ENSG00000260259	turquoise
ENSG00000113319	brown
ENSG00000106100	turquoise
ENSG00000179941	turquoise
ENSG00000264596	turquoise
ENSG00000204116	turquoise
ENSG00000161649	turquoise
ENSG00000106624	turquoise
ENSG00000163701	brown
ENSG00000141258	turquoise
ENSG00000187147	turquoise
ENSG00000138735	turquoise
ENSG00000125968	turquoise
ENSG00000103855	brown
ENSG00000108821	turquoise
ENSG00000176273	turquoise
ENSG00000221017	turquoise
ENSG00000253767	turquoise
ENSG00000152684	turquoise
ENSG00000185344	turquoise
ENSG00000171700	turquoise
ENSG00000148357	brown
ENSG00000213139	turquoise
ENSG00000147526	turquoise
ENSG00000116455	turquoise
ENSG00000052795	turquoise
ENSG00000188807	turquoise
ENSG00000197386	turquoise
ENSG00000201710	turquoise
ENSG00000280042	turquoise
ENSG00000247708	turquoise
ENSG00000166619	turquoise
ENSG00000105717	brown
ENSG00000071991	turquoise
ENSG00000260029	turquoise
ENSG00000103061	turquoise
ENSG00000129197	turquoise
ENSG00000146950	turquoise
ENSG00000201839	turquoise
ENSG00000163815	turquoise
ENSG00000274712	turquoise
ENSG00000278318	turquoise
ENSG00000237892	turquoise
ENSG00000181409	turquoise
ENSG00000174951	turquoise
ENSG00000197646	brown
ENSG00000184113	turquoise
ENSG00000103351	turquoise
ENSG00000142748	turquoise
ENSG00000122643	turquoise
ENSG00000226632	turquoise
ENSG00000131899	turquoise
ENSG00000072832	turquoise
ENSG00000223850	brown
ENSG00000287255	turquoise
ENSG00000247626	turquoise
ENSG00000174938	turquoise
ENSG00000184083	turquoise
ENSG00000215256	turquoise
ENSG00000233251	turquoise
ENSG00000188706	brown
ENSG00000214359	turquoise
ENSG00000118922	turquoise
ENSG00000054965	turquoise
ENSG00000147133	turquoise
ENSG00000143147	turquoise
ENSG00000070404	brown
ENSG00000154874	turquoise
ENSG00000112137	turquoise
ENSG00000130508	turquoise
ENSG00000146858	turquoise
ENSG00000160953	turquoise
ENSG00000048707	turquoise
ENSG00000286214	turquoise
ENSG00000171772	turquoise
ENSG00000100523	turquoise
ENSG00000111859	turquoise
ENSG00000003509	turquoise
ENSG00000226599	turquoise
ENSG00000103066	turquoise
ENSG00000139651	turquoise
ENSG00000002016	turquoise
ENSG00000188778	turquoise
ENSG00000234675	turquoise
ENSG00000153822	brown
ENSG00000241169	turquoise
ENSG00000279591	turquoise
ENSG00000272382	turquoise
ENSG00000179240	turquoise
ENSG00000221955	brown
ENSG00000198169	turquoise
ENSG00000132821	brown
ENSG00000108773	turquoise
ENSG00000120093	turquoise
ENSG00000109670	turquoise
ENSG00000235268	turquoise
ENSG00000137501	turquoise
ENSG00000140398	turquoise
ENSG00000173137	turquoise
ENSG00000197050	turquoise
ENSG00000151687	turquoise
ENSG00000087589	turquoise
ENSG00000075275	brown
ENSG00000169862	brown
ENSG00000074590	brown
ENSG00000164197	turquoise
ENSG00000180806	turquoise
ENSG00000105397	turquoise
ENSG00000153896	turquoise
ENSG00000201950	turquoise
ENSG00000109684	brown
ENSG00000182771	turquoise
ENSG00000225345	brown
ENSG00000057704	turquoise
ENSG00000259363	turquoise
ENSG00000168394	brown
ENSG00000138303	turquoise
ENSG00000156853	turquoise
ENSG00000264630	turquoise
ENSG00000224895	turquoise
ENSG00000225703	turquoise
ENSG00000160050	turquoise
ENSG00000231395	turquoise
ENSG00000165733	turquoise
ENSG00000155893	turquoise
ENSG00000205866	turquoise
ENSG00000185946	turquoise
ENSG00000247679	turquoise
ENSG00000142102	turquoise
ENSG00000269997	turquoise
ENSG00000138411	turquoise
ENSG00000109929	turquoise
ENSG00000134597	turquoise
ENSG00000242290	turquoise
ENSG00000184838	turquoise
ENSG00000229671	turquoise
ENSG00000250462	turquoise
ENSG00000088970	turquoise
ENSG00000102010	turquoise
ENSG00000266014	turquoise
ENSG00000085871	turquoise
ENSG00000266934	turquoise
ENSG00000183955	turquoise
ENSG00000170322	turquoise
ENSG00000081923	turquoise
ENSG00000280200	turquoise
ENSG00000131747	blue
ENSG00000197905	turquoise
ENSG00000213057	turquoise
ENSG00000164659	turquoise
ENSG00000124126	turquoise
ENSG00000236936	turquoise
ENSG00000156103	turquoise
ENSG00000074054	turquoise
ENSG00000202142	turquoise
ENSG00000101811	turquoise
ENSG00000188321	turquoise
ENSG00000253733	turquoise
ENSG00000173992	turquoise
ENSG00000142798	brown
ENSG00000126883	turquoise
ENSG00000243193	turquoise
ENSG00000283930	turquoise
ENSG00000149084	turquoise
ENSG00000125458	turquoise
ENSG00000188629	turquoise
ENSG00000216179	turquoise
ENSG00000139631	turquoise
ENSG00000204590	turquoise
ENSG00000196756	turquoise
ENSG00000074621	turquoise
ENSG00000225422	turquoise
ENSG00000122965	turquoise
ENSG00000287220	turquoise
ENSG00000133392	turquoise
ENSG00000178401	turquoise
ENSG00000171208	turquoise
ENSG00000100207	turquoise
ENSG00000224597	turquoise
ENSG00000187758	turquoise
ENSG00000275367	turquoise
ENSG00000228915	turquoise
ENSG00000168542	turquoise
ENSG00000147121	turquoise
ENSG00000182518	turquoise
ENSG00000253838	turquoise
ENSG00000148843	turquoise
ENSG00000156973	turquoise
ENSG00000111348	brown
ENSG00000125841	turquoise
ENSG00000287881	turquoise
ENSG00000283170	turquoise
ENSG00000203710	turquoise
ENSG00000102048	turquoise
ENSG00000081177	turquoise
ENSG00000225399	turquoise
ENSG00000151338	turquoise
ENSG00000246214	turquoise
ENSG00000262370	turquoise
ENSG00000144619	turquoise
ENSG00000117461	turquoise
ENSG00000150687	turquoise
ENSG00000099869	turquoise
ENSG00000077044	turquoise
ENSG00000259209	turquoise
ENSG00000267787	turquoise
ENSG00000224618	turquoise
ENSG00000207788	turquoise
ENSG00000126878	brown
ENSG00000136068	brown
ENSG00000247081	turquoise
ENSG00000183691	brown
ENSG00000181222	turquoise
ENSG00000235427	turquoise
ENSG00000162944	turquoise
ENSG00000273870	turquoise
ENSG00000110328	turquoise
ENSG00000143819	turquoise
ENSG00000172987	turquoise
ENSG00000280739	turquoise
ENSG00000200823	turquoise
ENSG00000048342	turquoise
ENSG00000197943	turquoise
ENSG00000198105	turquoise
ENSG00000137960	turquoise
ENSG00000144061	turquoise
ENSG00000218213	turquoise
ENSG00000262133	turquoise
ENSG00000234737	turquoise
ENSG00000286141	turquoise
ENSG00000287525	turquoise
ENSG00000137497	turquoise
ENSG00000149557	turquoise
ENSG00000064989	turquoise
ENSG00000259124	turquoise
ENSG00000100296	turquoise
ENSG00000267248	turquoise
ENSG00000284052	turquoise
ENSG00000106785	brown
ENSG00000130787	turquoise
ENSG00000126391	turquoise
ENSG00000182742	turquoise
ENSG00000231579	turquoise
ENSG00000125337	turquoise
ENSG00000100234	brown
ENSG00000179409	turquoise
ENSG00000160949	turquoise
ENSG00000258581	turquoise
ENSG00000163689	turquoise
ENSG00000168297	turquoise
ENSG00000251643	turquoise
ENSG00000254703	turquoise
ENSG00000226878	turquoise
ENSG00000177839	turquoise
ENSG00000213935	turquoise
ENSG00000111664	turquoise
ENSG00000166979	turquoise
ENSG00000120328	turquoise
ENSG00000163281	turquoise
ENSG00000010310	brown
ENSG00000205476	turquoise
ENSG00000253330	turquoise
ENSG00000235609	brown
ENSG00000279917	turquoise
ENSG00000080298	turquoise
ENSG00000160161	brown
ENSG00000213023	turquoise
ENSG00000126602	turquoise
ENSG00000133256	turquoise
ENSG00000080854	turquoise
ENSG00000125363	turquoise
ENSG00000162618	turquoise
ENSG00000283563	turquoise
ENSG00000165684	turquoise
ENSG00000230154	turquoise
ENSG00000237371	turquoise
ENSG00000169057	turquoise
ENSG00000121851	turquoise
ENSG00000237517	brown
ENSG00000079819	turquoise
ENSG00000161381	turquoise
ENSG00000164953	turquoise
ENSG00000183690	brown
ENSG00000265643	turquoise
ENSG00000140416	brown
ENSG00000122547	turquoise
ENSG00000121104	turquoise
ENSG00000137760	turquoise
ENSG00000198221	turquoise
ENSG00000276704	turquoise
ENSG00000115526	turquoise
ENSG00000249661	turquoise
ENSG00000011376	turquoise
ENSG00000225731	turquoise
ENSG00000170456	turquoise
ENSG00000232277	turquoise
ENSG00000259236	turquoise
ENSG00000180785	turquoise
ENSG00000076555	turquoise
ENSG00000149187	turquoise
ENSG00000124406	turquoise
ENSG00000179921	brown
ENSG00000182307	turquoise
ENSG00000170271	turquoise
ENSG00000118096	turquoise
ENSG00000049540	turquoise
ENSG00000136883	brown
ENSG00000144559	turquoise
ENSG00000226306	turquoise
ENSG00000089639	brown
ENSG00000251493	turquoise
ENSG00000196917	brown
ENSG00000185818	turquoise
ENSG00000287743	turquoise
ENSG00000285090	turquoise
ENSG00000273828	turquoise
ENSG00000286048	turquoise
ENSG00000142949	brown
ENSG00000107611	turquoise
ENSG00000134874	turquoise
ENSG00000156239	turquoise
ENSG00000239264	turquoise
ENSG00000170689	turquoise
ENSG00000165475	turquoise
ENSG00000180357	turquoise
ENSG00000172661	turquoise
ENSG00000110900	turquoise
ENSG00000253420	turquoise
ENSG00000249774	turquoise
ENSG00000164056	turquoise
ENSG00000163362	brown
ENSG00000105270	turquoise
ENSG00000112902	brown
ENSG00000089048	turquoise
ENSG00000165821	turquoise
ENSG00000199088	turquoise
ENSG00000054523	turquoise
ENSG00000250666	turquoise
ENSG00000286689	turquoise
ENSG00000117054	turquoise
ENSG00000248572	turquoise
ENSG00000227512	turquoise
ENSG00000137103	turquoise
ENSG00000162222	turquoise
ENSG00000109586	brown
ENSG00000254051	turquoise
ENSG00000207580	turquoise
ENSG00000183773	brown
ENSG00000197496	brown
ENSG00000255394	turquoise
ENSG00000287011	turquoise
ENSG00000141298	brown
ENSG00000147459	brown
ENSG00000278931	turquoise
ENSG00000267414	turquoise
ENSG00000273733	turquoise
ENSG00000066382	turquoise
ENSG00000163219	turquoise
ENSG00000151023	brown
ENSG00000189007	turquoise
ENSG00000007129	turquoise
ENSG00000172794	turquoise
ENSG00000143486	turquoise
ENSG00000037965	turquoise
ENSG00000100311	turquoise
ENSG00000237298	turquoise
ENSG00000286522	blue
ENSG00000227036	brown
ENSG00000137812	blue
ENSG00000148343	turquoise
ENSG00000105472	turquoise
ENSG00000229491	turquoise
ENSG00000232000	turquoise
ENSG00000148344	brown
ENSG00000102362	turquoise
ENSG00000176371	turquoise
ENSG00000127838	brown
ENSG00000264260	turquoise
ENSG00000156787	turquoise
ENSG00000100345	turquoise
ENSG00000160752	turquoise
ENSG00000166997	turquoise
ENSG00000264845	turquoise
ENSG00000073536	turquoise
ENSG00000119685	turquoise
ENSG00000167523	turquoise
ENSG00000199395	turquoise
ENSG00000074935	turquoise
ENSG00000262003	turquoise
ENSG00000101220	turquoise
ENSG00000165609	turquoise
ENSG00000133739	turquoise
ENSG00000100196	brown
ENSG00000042493	brown
ENSG00000003393	turquoise
ENSG00000214335	turquoise
ENSG00000254946	turquoise
ENSG00000199151	turquoise
ENSG00000159915	turquoise
ENSG00000241644	turquoise
ENSG00000263002	turquoise
ENSG00000087495	turquoise
ENSG00000158669	turquoise
ENSG00000226746	turquoise
ENSG00000227954	turquoise
ENSG00000160323	turquoise
ENSG00000199798	turquoise
ENSG00000177508	turquoise
ENSG00000102743	brown
ENSG00000165671	turquoise
ENSG00000185008	turquoise
ENSG00000196597	turquoise
ENSG00000172460	turquoise
ENSG00000230196	turquoise
ENSG00000156298	turquoise
ENSG00000123562	brown
ENSG00000135074	brown
ENSG00000283236	turquoise
ENSG00000281183	turquoise
ENSG00000248636	turquoise
ENSG00000145012	turquoise
ENSG00000130812	turquoise
ENSG00000157884	turquoise
ENSG00000267532	turquoise
ENSG00000115339	brown
ENSG00000163812	turquoise
ENSG00000258704	turquoise
ENSG00000142207	turquoise
ENSG00000254141	turquoise
ENSG00000163681	turquoise
ENSG00000208004	turquoise
ENSG00000184898	turquoise
ENSG00000213777	turquoise
ENSG00000249899	turquoise
ENSG00000135547	turquoise
ENSG00000106976	turquoise
ENSG00000104998	brown
ENSG00000112319	turquoise
ENSG00000117153	turquoise
ENSG00000275194	turquoise
ENSG00000175203	turquoise
ENSG00000066279	blue
ENSG00000130818	turquoise
ENSG00000207961	turquoise
ENSG00000185585	turquoise
ENSG00000270110	turquoise
ENSG00000017427	turquoise
ENSG00000105556	turquoise
ENSG00000240764	turquoise
ENSG00000165699	turquoise
ENSG00000197406	turquoise
ENSG00000201547	turquoise
ENSG00000198146	turquoise
ENSG00000166261	turquoise
ENSG00000010219	turquoise
ENSG00000065618	brown
ENSG00000136404	turquoise
ENSG00000178999	blue
ENSG00000189091	turquoise
ENSG00000134470	turquoise
ENSG00000152689	turquoise
ENSG00000240771	turquoise
ENSG00000156802	blue
ENSG00000013297	turquoise
ENSG00000072609	turquoise
ENSG00000271119	turquoise
ENSG00000183723	brown
ENSG00000149131	brown
ENSG00000171388	turquoise
ENSG00000171045	turquoise
ENSG00000137038	turquoise
ENSG00000266338	turquoise
ENSG00000178105	turquoise
ENSG00000162076	turquoise
ENSG00000132530	turquoise
ENSG00000279447	turquoise
ENSG00000196872	brown
ENSG00000179818	turquoise
ENSG00000164442	brown
ENSG00000227252	turquoise
ENSG00000167716	turquoise
ENSG00000273024	turquoise
ENSG00000276644	turquoise
ENSG00000183484	brown
ENSG00000251654	turquoise
ENSG00000122966	blue
ENSG00000260517	turquoise
ENSG00000232814	turquoise
ENSG00000213339	turquoise
ENSG00000227398	turquoise
ENSG00000075886	turquoise
ENSG00000231160	turquoise
ENSG00000104325	turquoise
ENSG00000185567	brown
ENSG00000117724	blue
ENSG00000168356	turquoise
ENSG00000163823	brown
ENSG00000084731	brown
ENSG00000182093	turquoise
ENSG00000177791	brown
ENSG00000236047	turquoise
ENSG00000136811	turquoise
ENSG00000223770	turquoise
ENSG00000211582	turquoise
ENSG00000135775	turquoise
ENSG00000270885	turquoise
ENSG00000145386	blue
ENSG00000249502	turquoise
ENSG00000280222	turquoise
ENSG00000279685	turquoise
ENSG00000137486	turquoise
ENSG00000123454	turquoise
ENSG00000263786	brown
ENSG00000141013	turquoise
ENSG00000235522	turquoise
ENSG00000222041	turquoise
ENSG00000261754	turquoise
ENSG00000259359	turquoise
ENSG00000185739	turquoise
ENSG00000242795	turquoise
ENSG00000206530	turquoise
ENSG00000004700	turquoise
ENSG00000254838	turquoise
ENSG00000170430	turquoise
ENSG00000168546	turquoise
ENSG00000259863	turquoise
ENSG00000171847	turquoise
ENSG00000085433	turquoise
ENSG00000154124	turquoise
ENSG00000266840	turquoise
ENSG00000003402	turquoise
ENSG00000267503	turquoise
ENSG00000238158	brown
ENSG00000198168	turquoise
ENSG00000267016	turquoise
ENSG00000169515	turquoise
ENSG00000109805	blue
ENSG00000168916	turquoise
ENSG00000286658	turquoise
ENSG00000133661	turquoise
ENSG00000207616	turquoise
ENSG00000213672	turquoise
ENSG00000106333	turquoise
ENSG00000261226	turquoise
ENSG00000279361	turquoise
ENSG00000135218	turquoise
ENSG00000145882	turquoise
ENSG00000164744	brown
ENSG00000167695	turquoise
ENSG00000113812	turquoise
ENSG00000227535	turquoise
ENSG00000259866	turquoise
ENSG00000038358	turquoise
ENSG00000090889	blue
[truncated: 20,949 more rows]

## Sheet: Supp data 3
Supp data 3 Gene ontology enrichment for WGCNA modules using a Fisher's exact test
Module	P-value	GO term ID	GO term
blue	8.11158e-51	GO:0000278	Mitotic cell cycle
blue	8.32341e-50	GO:1903047	Mitotic cell cycle process
blue	5.94814e-44	GO:0022402	Cell cycle process
blue	9.18281e-43	GO:0051276	Chromosome organization
blue	1.69752e-40	GO:0007049	Cell cycle
blue	2.21295e-36	GO:0010564	Regulation of cell cycle process
blue	5.39174e-33	GO:0140014	Mitotic nuclear division
blue	1.15445e-31	GO:1901987	Regulation of cell cycle phase transition
blue	2.83456e-31	GO:0051726	Regulation of cell cycle
blue	3.56041e-31	GO:0044770	Cell cycle phase transition
brown	0.00405885	GO:0009100	Glycoprotein metabolic process
brown	0.0194604	GO:0007155	Cell adhesion
brown	0.024023	GO:0016477	Cell migration
brown	0.0247114	GO:0007165	Signal transduction
brown	0.0249567	GO:0048870	Cell motility
brown	0.0375636	GO:0007154	Cell communication
cyan	7.45119e-05	GO:0002376	Immune system process
cyan	9.04263e-05	GO:0050896	Response to stimulus
cyan	0.000131468	GO:0002682	Regulation of immune system process
cyan	0.000795384	GO:0051239	Regulation of multicellular organismal process
cyan	0.00182082	GO:0032501	Multicellular organismal process
cyan	0.00344946	GO:0042110	T cell activation
cyan	0.00417045	GO:0001775	Cell activation
cyan	0.00934105	GO:0050865	Regulation of cell activation
cyan	0.0116949	GO:0045321	Leukocyte activation
cyan	0.0131249	GO:0001817	Regulation of cytokine production
darkgreen	0.00144811	GO:0048513	Animal organ development
darkgreen	0.0138279	GO:0060322	Head development
darkgreen	0.0365591	GO:0009887	Animal organ morphogenesis
darkgreen	0.0441165	GO:0007420	Brain development
darkorange	1.96413e-05	GO:0006952	Defense response
darkorange	3.04462e-05	GO:0044419	Biological process involved in interspecies interaction between organisms
darkorange	3.40837e-05	GO:0051707	Response to other organism
darkorange	3.40837e-05	GO:0043207	Response to external biotic stimulus
darkorange	5.49346e-05	GO:0009607	Response to biotic stimulus
darkorange	0.000121094	GO:0098542	Defense response to other organism
darkorange	0.000275857	GO:0009615	Response to virus
darkorange	0.000317681	GO:0006955	Immune response
darkorange	0.000669998	GO:0002376	Immune system process
darkorange	0.00146254	GO:0140546	Defense response to symbiont
darkorange	0.00146254	GO:0051607	Defense response to virus
darkred	1.62576e-16	GO:0034641	Cellular nitrogen compound metabolic process
darkred	2.78081e-13	GO:0006139	Nucleobase-containing compound metabolic process
darkred	2.24645e-12	GO:0046483	Heterocycle metabolic process
darkred	3.61905e-12	GO:0006725	Cellular aromatic compound metabolic process
darkred	4.63919e-11	GO:1901360	Organic cyclic compound metabolic process
darkred	5.48455e-11	GO:0016071	MRNA metabolic process
darkred	6.03558e-11	GO:0006397	MRNA processing
darkred	6.33529e-10	GO:0006396	RNA processing
darkred	1.36051e-09	GO:0000375	RNA splicing, via transesterification reactions
darkred	1.41852e-09	GO:0016070	RNA metabolic process
darkturquoise	2.87467e-15	GO:0002376	Immune system process
darkturquoise	1.42572e-12	GO:0001775	Cell activation
darkturquoise	2.0644e-12	GO:0006955	Immune response
darkturquoise	5.03382e-12	GO:0006952	Defense response
darkturquoise	2.89413e-11	GO:0045321	Leukocyte activation
darkturquoise	5.37805e-11	GO:0006954	Inflammatory response
darkturquoise	3.30761e-10	GO:0031349	Positive regulation of defense response
darkturquoise	4.1179e-10	GO:0031347	Regulation of defense response
darkturquoise	9.32951e-10	GO:0007165	Signal transduction
darkturquoise	1.17312e-09	GO:0050896	Response to stimulus
green	2.05538e-20	GO:0034660	NcRNA metabolic process
green	3.18863e-19	GO:0034470	NcRNA processing
green	2.51408e-17	GO:0006396	RNA processing
green	5.7632e-13	GO:0006399	TRNA metabolic process
green	8.30775e-12	GO:0009451	RNA modification
green	2.30409e-11	GO:0044260	Cellular macromolecule metabolic process
green	1.17472e-10	GO:0006400	TRNA modification
green	4.33419e-10	GO:0046483	Heterocycle metabolic process
green	6.29124e-10	GO:0008033	TRNA processing
green	8.27735e-10	GO:0090304	Nucleic acid metabolic process
greenyellow	8.8141e-05	GO:1902533	Positive regulation of intracellular signal transduction
greenyellow	0.000294202	GO:0009719	Response to endogenous stimulus
greenyellow	0.000542252	GO:0070887	Cellular response to chemical stimulus
greenyellow	0.000853408	GO:0023052	Signaling
greenyellow	0.000979863	GO:0035295	Tube development
greenyellow	0.00101649	GO:0010033	Response to organic substance
greenyellow	0.00128355	GO:0016477	Cell migration
greenyellow	0.00188777	GO:1902531	Regulation of intracellular signal transduction
greenyellow	0.00198939	GO:0009653	Anatomical structure morphogenesis
greenyellow	0.00210601	GO:0007154	Cell communication
grey60	2.41782e-21	GO:0002376	Immune system process
grey60	3.6923e-19	GO:0002682	Regulation of immune system process
grey60	1.57608e-18	GO:0006955	Immune response
grey60	7.00746e-18	GO:0050776	Regulation of immune response
grey60	1.95183e-16	GO:0002684	Positive regulation of immune system process
grey60	3.85672e-14	GO:0050778	Positive regulation of immune response
grey60	6.86606e-14	GO:0001775	Cell activation
grey60	3.95612e-13	GO:0002253	Activation of immune response
grey60	3.74349e-12	GO:0002252	Immune effector process
grey60	4.72162e-12	GO:0045321	Leukocyte activation
lightcyan	1.06268e-09	GO:0006888	Endoplasmic reticulum to Golgi vesicle-mediated transport
lightcyan	1.60312e-09	GO:0046907	Intracellular transport
lightcyan	2.39849e-07	GO:0051649	Establishment of localization in cell
lightcyan	2.8823e-07	GO:0048193	Golgi vesicle transport
lightcyan	9.1707e-07	GO:0051641	Cellular localization
lightcyan	3.379e-05	GO:0010256	Endomembrane system organization
lightcyan	3.65272e-05	GO:0006508	Proteolysis
lightcyan	4.85118e-05	GO:0019538	Protein metabolic process
lightcyan	0.000179572	GO:0016050	Vesicle organization
lightcyan	0.000198179	GO:0019068	Virion assembly
lightgreen	0.00128821	GO:0007005	Mitochondrion organization
lightgreen	0.00521456	GO:0006886	Intracellular protein transport
lightgreen	0.0239781	GO:0044260	Cellular macromolecule metabolic process
lightyellow	1.42784e-29	GO:0009060	Aerobic respiration
lightyellow	7.03955e-29	GO:0006119	Oxidative phosphorylation
lightyellow	3.0715e-28	GO:0045333	Cellular respiration
lightyellow	1.11652e-23	GO:0015980	Energy derivation by oxidation of organic compounds
lightyellow	1.2393e-20	GO:0042773	ATP synthesis coupled electron transport
lightyellow	1.2393e-20	GO:0042775	Mitochondrial ATP synthesis coupled electron transport
lightyellow	6.48518e-20	GO:0019646	Aerobic electron transport chain
lightyellow	1.60248e-19	GO:0006091	Generation of precursor metabolites and energy
lightyellow	2.40786e-19	GO:0022904	Respiratory electron transport chain
lightyellow	1.64418e-18	GO:0022900	Electron transport chain
magenta	1.75861e-14	GO:0016070	RNA metabolic process
magenta	2.89629e-13	GO:0090304	Nucleic acid metabolic process
magenta	9.46033e-10	GO:0043170	Macromolecule metabolic process
magenta	1.48047e-09	GO:0019219	Regulation of nucleobase-containing compound metabolic process
magenta	3.64275e-09	GO:0051252	Regulation of RNA metabolic process
magenta	4.03509e-09	GO:0006139	Nucleobase-containing compound metabolic process
magenta	8.29154e-09	GO:0051171	Regulation of nitrogen compound metabolic process
magenta	9.15495e-09	GO:0080090	Regulation of primary metabolic process
magenta	1.3638e-08	GO:0016071	MRNA metabolic process
magenta	1.63399e-08	GO:0031323	Regulation of cellular metabolic process
midnightblue	5.18142e-10	GO:0032502	Developmental process
midnightblue	1.31023e-09	GO:0048856	Anatomical structure development
midnightblue	2.42724e-09	GO:0032501	Multicellular organismal process
midnightblue	5.04369e-09	GO:0042127	Regulation of cell population proliferation
midnightblue	1.45744e-08	GO:0007275	Multicellular organism development
midnightblue	4.76849e-08	GO:0002376	Immune system process
midnightblue	7.11041e-08	GO:0042110	T cell activation
midnightblue	8.15634e-08	GO:0051239	Regulation of multicellular organismal process
midnightblue	1.31575e-07	GO:0008283	Cell population proliferation
midnightblue	2.9418e-07	GO:0023052	Signaling
pink	3.53916e-06	GO:0003012	Muscle system process
pink	3.45473e-05	GO:0006936	Muscle contraction
pink	8.16157e-05	GO:0030029	Actin filament-based process
pink	0.000166748	GO:0007155	Cell adhesion
pink	0.000297665	GO:0061061	Muscle structure development
pink	0.00111536	GO:0030036	Actin cytoskeleton organization
pink	0.00352743	GO:0042692	Muscle cell differentiation
pink	0.00959851	GO:0060047	Heart contraction
pink	0.0145273	GO:0051146	Striated muscle cell differentiation
pink	0.0149756	GO:0003015	Heart process
purple	4.26042e-07	GO:0120031	Plasma membrane bounded cell projection assembly
purple	8.44857e-07	GO:0030031	Cell projection assembly
purple	5.55131e-06	GO:0060271	Cilium assembly
purple	6.92742e-06	GO:0044782	Cilium organization
purple	0.00610413	GO:0070925	Organelle assembly
purple	0.0143411	GO:0120032	Regulation of plasma membrane bounded cell projection assembly
purple	0.0154403	GO:0060491	Regulation of cell projection assembly
red	1.24486e-05	GO:0034976	Response to endoplasmic reticulum stress
red	1.53931e-05	GO:0036503	ERAD pathway
red	0.000353893	GO:0010256	Endomembrane system organization
red	0.000390038	GO:0044703	Multi-organism reproductive process
red	0.000399227	GO:0007565	Female pregnancy
red	0.000780696	GO:0044706	Multi-multicellular organism process
red	0.000892736	GO:0036508	Protein alpha-1,2-demannosylation
red	0.000892736	GO:0036507	Protein demannosylation
red	0.00100058	GO:0030433	Ubiquitin-dependent ERAD pathway
red	0.00123609	GO:0006487	Protein N-linked glycosylation
royalblue	3.85185e-33	GO:0006955	Immune response
royalblue	1.36269e-31	GO:0002376	Immune system process
royalblue	2.89361e-23	GO:0051707	Response to other organism
royalblue	2.89361e-23	GO:0043207	Response to external biotic stimulus
royalblue	1.24868e-22	GO:0009607	Response to biotic stimulus
royalblue	8.12627e-22	GO:0098542	Defense response to other organism
royalblue	4.3619e-21	GO:0006952	Defense response
royalblue	5.15349e-21	GO:0044419	Biological process involved in interspecies interaction between organisms
royalblue	6.13311e-20	GO:0002684	Positive regulation of immune system process
royalblue	1.1375e-19	GO:0002682	Regulation of immune system process
salmon	1.09362e-14	GO:0090304	Nucleic acid metabolic process
salmon	5.42404e-14	GO:0016070	RNA metabolic process
salmon	2.32488e-13	GO:0043170	Macromolecule metabolic process
salmon	4.78587e-12	GO:0010467	Gene expression
salmon	1.11933e-11	GO:0006396	RNA processing
salmon	1.327e-11	GO:0034641	Cellular nitrogen compound metabolic process
salmon	1.7566e-11	GO:0006139	Nucleobase-containing compound metabolic process
salmon	4.07298e-11	GO:0016071	MRNA metabolic process
salmon	8.76992e-11	GO:0046483	Heterocycle metabolic process
salmon	1.57469e-10	GO:0006725	Cellular aromatic compound metabolic process
skyblue	1.46199e-86	GO:0002181	Cytoplasmic translation
skyblue	2.43046e-57	GO:0006412	Translation
skyblue	1.56983e-56	GO:0043043	Peptide biosynthetic process
skyblue	1.20679e-52	GO:0043604	Amide biosynthetic process
skyblue	6.62009e-52	GO:0006518	Peptide metabolic process
skyblue	5.74901e-46	GO:0034645	Cellular macromolecule biosynthetic process
skyblue	8.17563e-46	GO:0043603	Amide metabolic process
skyblue	3.66881e-42	GO:1901566	Organonitrogen compound biosynthetic process
skyblue	2.00932e-24	GO:0044260	Cellular macromolecule metabolic process
skyblue	1.04432e-23	GO:0044271	Cellular nitrogen compound biosynthetic process
turquoise	5.51633e-17	GO:0016070	RNA metabolic process
turquoise	1.63717e-15	GO:0090304	Nucleic acid metabolic process
turquoise	5.26991e-13	GO:0032774	RNA biosynthetic process
turquoise	1.09085e-12	GO:0097659	Nucleic acid-templated transcription
turquoise	1.17175e-12	GO:0006351	DNA-templated transcription
turquoise	2.93465e-12	GO:0006139	Nucleobase-containing compound metabolic process
turquoise	5.70387e-12	GO:0006725	Cellular aromatic compound metabolic process
turquoise	7.08726e-12	GO:2001141	Regulation of RNA biosynthetic process
turquoise	7.85709e-12	GO:0006355	Regulation of DNA-templated transcription
turquoise	7.93152e-12	GO:1903506	Regulation of nucleic acid-templated transcription
yellow	8.61756e-06	GO:0044238	Primary metabolic process
yellow	0.00011905	GO:0044237	Cellular metabolic process
yellow	0.000165159	GO:0008152	Metabolic process
yellow	0.000171769	GO:0071704	Organic substance metabolic process
yellow	0.00285334	GO:1901360	Organic cyclic compound metabolic process
yellow	0.00670336	GO:0006807	Nitrogen compound metabolic process
yellow	0.00861022	GO:0006725	Cellular aromatic compound metabolic process
yellow	0.0115016	GO:0034641	Cellular nitrogen compound metabolic process
yellow	0.0141904	GO:0006139	Nucleobase-containing compound metabolic process
yellow	0.0200874	GO:0046483	Heterocycle metabolic process

## Sheet: Supp data 4
Supp data 4 SNPs used to construct UK Biobank and GUSTO fetoplacental PGS
UK Biobank	GUSTO
rs10011684	rs7541817
rs10136471	rs5757468
rs11240302	rs759087
rs11465421	rs11677348
rs11677348	rs11465421
rs12062066	rs12122632
rs12408101	rs1415359
rs1242105	rs12062066
rs13258584	rs11761199
rs13353127	rs3823536
rs1415359	rs1286906
rs17050078	rs13353127
rs2840826	rs1242105
rs28533172	rs1242114
rs34258884	rs12889434
rs3823536	rs28533172
rs40597	rs10136471
rs4252488	rs911407
rs4507976	rs6591578
rs55639032	rs11240302
rs62101190	rs34258884
rs62246267	rs56151930
rs627365	rs7248389
rs6446552	rs2277723
rs6591578	rs62101190
rs7248389	rs17050073
rs759087	rs7982423
rs911407	rs1174657
	rs4507976
	rs10011684
	rs4956349
	rs6446552
	rs2840826
	rs13258584
	rs268635

## Sheet: Supp data 5
Supp data 5 eQTLs associated with genes in the cyan module
Gene	SNP	Beta	SE	P value	EAF	Q value
ENSG00000060718	rs1415359	-0.610016	0.0998706	8.48079e-09	0.671447	0.000637349
ENSG00000168765	rs627365	1.17284	0.235822	1.80093e-06	0.0886233	0.0139373
ENSG00000143149	rs12408101	-0.686846	0.124938	1.64563e-07	0.22656	0.00251509
ENSG00000198842	rs12062066	0.725083	0.11774	6.59109e-09	0.264607	0.000637349
ENSG00000143344	rs4507976	-0.641973	0.0956086	3.77344e-10	0.536667	0
ENSG00000163531	rs11240302	-0.569539	0.104932	2.28289e-07	0.475843	0.00295421
ENSG00000166928	rs6591578	0.520686	0.108254	3.68195e-06	0.649903	0.0274938
ENSG00000134548	rs759087	-0.619524	0.126267	2.41792e-06	0.738193	0.0190015
ENSG00000259070	rs10136471	0.5578	0.106196	5.12957e-07	0.571517	0.00681199
ENSG00000259070	rs911407	0.713992	0.13333	3.19975e-07	0.813327	0.00425331
ENSG00000152315	rs13353127	0.583572	0.105892	1.54435e-07	0.561503	0.00251509
ENSG00000100600	rs28533172	-0.894591	0.082066	1.11253e-20	0.448943	0
ENSG00000100600	rs1242105	-0.722785	0.107583	3.69934e-10	0.733317	0
ENSG00000122490	rs62101190	0.735116	0.144339	1.05735e-06	0.16982	0.0108333
ENSG00000175221	rs55639032	-0.606513	0.123902	2.54099e-06	0.244227	0.0192379
ENSG00000090659	rs11465421	0.514219	0.101112	1.09276e-06	0.500677	0.0111524
ENSG00000124299	rs7248389	0.457966	0.0995288	8.95421e-06	0.529897	0.0610169
ENSG00000124299	rs34258884	1.45275	0.125463	1.76447e-22	0.13549	0
ENSG00000144118	rs17050078	-0.887996	0.149873	2.10275e-08	0.168497	0.000637349
ENSG00000135932	rs11677348	-0.589405	0.111086	4.01652e-07	0.33152	0.00469043
ENSG00000196220	rs62246267	0.706319	0.143423	2.23183e-06	0.162253	0.0177024
ENSG00000132405	rs6446552	-0.840037	0.0984931	1.59698e-14	0.24759	0
ENSG00000170153	rs10011684	-0.815483	0.105675	1.63116e-12	0.223323	0
ENSG00000175471	rs40597	-0.902245	0.196255	9.10753e-06	0.109733	0.0635554
ENSG00000112299	rs2840826	0.524367	0.111687	6.02725e-06	0.3832	0.0442333
ENSG00000128604	rs3823536	0.580454	0.112965	8.61912e-07	0.388427	0.00935374
ENSG00000127412	rs4252488	0.975132	0.122746	4.54078e-13	0.15711	0
ENSG00000221947	rs13258584	0.733925	0.0903221	1.62192e-13	0.44276	0

## Sheet: Supp data 6
Supp data 6 Main effects of cyan module PGS on ssGSEA scores of other modules using a linear regression (two-sided)
Module	Beta	SE_Beta	Adjusted P-value
Darkgreen	0.0224663	0.00774092	0.174392
Purple	0.00947606	0.00400169	0.631131
Grey60	0.0158323	0.00724035	0.954372
Pink	0.011831	0.0061748	1
Red	-0.00737661	0.0038724	1
Greenyellow	0.00970419	0.00582545	1
Lightcyan	-0.00570388	0.00423795	1
Magenta	-0.00456349	0.00353045	1
Green	0.00393504	0.00315896	1
Royalblue	0.0103464	0.00874809	1
Yellow	-0.0041519	0.00391745	1
White	0.00593796	0.00599958	1
Midnight_blue	0.0130282	0.013428	1
Darkturqoise	0.0120487	0.0142552	1
Darkorange	0.00551782	0.00654771	1
Turqoise	0.00470401	0.0057454	1
Lightyellow	-0.00358653	0.0046749	1
Darkred	-0.00183311	0.00279641	1
Brown	-0.00589577	0.00953237	1
Blue	-0.00265832	0.00494322	1
Salmon	-0.00188785	0.00395021	1
Tan	0.0014522	0.00397755	1
Darkgrey	0.00171733	0.00689108	1
Orange	0.00161166	0.00736637	1
Black	-0.000569	0.00498935	1
Lightgreen	-0.00024	0.00467224	1
Skyblue	4.73e-05	0.00151884	1

## Sheet: Supp data 7
Supp data 7 Genes used for negative control PGS
Placenta eQTLs						Fetal cortical eQTLs
Midnightblue	Salmon	Lightcyan	Random1	Random2		Cyan
ENSG00000168079	ENSG00000163714	ENSG00000077147	ENSG00000237638	ENSG00000286315		ENSG00000181804
ENSG00000101938	ENSG00000198625	ENSG00000144744	ENSG00000180667	ENSG00000287771		ENSG00000178573
ENSG00000057657	ENSG00000132485	ENSG00000134049	ENSG00000151883	ENSG00000213799		ENSG00000088827
ENSG00000184937	ENSG00000131051	ENSG00000138600	ENSG00000238290	ENSG00000179583		ENSG00000104870
ENSG00000138944	ENSG00000111596	ENSG00000164327	ENSG00000237550	ENSG00000260440		ENSG00000167994
ENSG00000069535	ENSG00000117625	ENSG00000138459	ENSG00000146376	ENSG00000167210		ENSG00000123338
ENSG00000180447	ENSG00000010244	ENSG00000111711	ENSG00000103152	ENSG00000267680		ENSG00000184371
ENSG00000175040	ENSG00000162971	ENSG00000198843	ENSG00000188001	ENSG00000215914		ENSG00000165457
ENSG00000118432	ENSG00000075292	ENSG00000115446	ENSG00000089159	ENSG00000255621		ENSG00000260314
ENSG00000107984	ENSG00000122299	ENSG00000119414	ENSG00000199594	ENSG00000116663		ENSG00000010327
ENSG00000196208	ENSG00000061987	ENSG00000275052	ENSG00000257539	ENSG00000070785		ENSG00000155659
ENSG00000171509	ENSG00000081665	ENSG00000204370	ENSG00000141540	ENSG00000273675		ENSG00000124491
ENSG00000125730	ENSG00000143033	ENSG00000119820	ENSG00000207609	ENSG00000134138		ENSG00000109099
ENSG00000106772	ENSG00000244754	ENSG00000008282	ENSG00000251237	ENSG00000275695		ENSG00000129682
ENSG00000225937	ENSG00000204406	ENSG00000104331	ENSG00000130349	ENSG00000144712		ENSG00000178562
ENSG00000149328	ENSG00000257621	ENSG00000160131	ENSG00000116688	ENSG00000088726		ENSG00000075618
ENSG00000081052	ENSG00000135164	ENSG00000244425	ENSG00000172534	ENSG00000179935		ENSG00000133800
ENSG00000101493	ENSG00000113593	ENSG00000011566	ENSG00000258572	ENSG00000163539		ENSG00000104043
ENSG00000229847	ENSG00000115942	ENSG00000162819	ENSG00000180008	ENSG00000265727		ENSG00000177575
ENSG00000086289	ENSG00000279170	ENSG00000165169	ENSG00000164338	ENSG00000204584		ENSG00000108950
ENSG00000155792	ENSG00000092439	ENSG00000120137	ENSG00000111348	ENSG00000076053		ENSG00000113504
ENSG00000172817	ENSG00000151923	ENSG00000131966	ENSG00000169071	ENSG00000184319		ENSG00000197629
ENSG00000102802	ENSG00000132716	ENSG00000151553	ENSG00000010671	ENSG00000249295		ENSG00000142185
ENSG00000114115	ENSG00000164180	ENSG00000119396	ENSG00000111906	ENSG00000198015		ENSG00000174600
ENSG00000181104	ENSG00000112701	ENSG00000100567	ENSG00000284966	ENSG00000072506		ENSG00000010610
ENSG00000167779	ENSG00000159593	ENSG00000164244	ENSG00000120733	ENSG00000259378		ENSG00000107551
ENSG00000257894	ENSG00000109046	ENSG00000109133	ENSG00000225422	ENSG00000153006		ENSG00000171860
ENSG00000128710	ENSG00000173933	ENSG00000198791	ENSG00000125821	ENSG00000228205		ENSG00000167613
ENSG00000004776	ENSG00000135040	ENSG00000171262	ENSG00000143401	ENSG00000171444		ENSG00000178695
ENSG00000089472	ENSG00000115464	ENSG00000152332	ENSG00000142233	ENSG00000105341		ENSG00000110077
ENSG00000138207	ENSG00000136937	ENSG00000110696	ENSG00000264676	ENSG00000176485		ENSG00000184060
ENSG00000177363	ENSG00000281195	ENSG00000134970	ENSG00000107147	ENSG00000203585		ENSG00000198794
ENSG00000132840	ENSG00000114857	ENSG00000166275	ENSG00000178467	ENSG00000255197		ENSG00000100979
ENSG00000183570	ENSG00000182903	ENSG00000181690	ENSG00000269086	ENSG00000204348		ENSG00000066294
ENSG00000139329	ENSG00000139746	ENSG00000196865	ENSG00000265135	ENSG00000232377		ENSG00000169413
ENSG00000179954	ENSG00000147687	ENSG00000138768	ENSG00000107829	ENSG00000283849		ENSG00000163520
ENSG00000166148	ENSG00000132424	ENSG00000164073	ENSG00000280288	ENSG00000253197		ENSG00000204161
ENSG00000127083	ENSG00000116560	ENSG00000123739	ENSG00000166839	ENSG00000124422		ENSG00000059377
ENSG00000128709	ENSG00000100201	ENSG00000223642	ENSG00000267838	ENSG00000141425		ENSG00000165168
ENSG00000129009	ENSG00000132300	ENSG00000146802	ENSG00000144909	ENSG00000120868		ENSG00000105711
ENSG00000163659	ENSG00000011258	ENSG00000114062	ENSG00000168924	ENSG00000263164		ENSG00000162493
ENSG00000158445	ENSG00000029363	ENSG00000183291	ENSG00000129521	ENSG00000270647		ENSG00000105609
ENSG00000181234	ENSG00000153914	ENSG00000169139	ENSG00000196227	ENSG00000198858		ENSG00000145416
ENSG00000147119	ENSG00000116750	ENSG00000241243	ENSG00000256056	ENSG00000205959		ENSG00000172985
ENSG00000133107	ENSG00000015479	ENSG00000055917	ENSG00000162944	ENSG00000180644		ENSG00000184574
ENSG00000133083	ENSG00000074603	ENSG00000136521	ENSG00000184937	ENSG00000087191		ENSG00000176771
ENSG00000164136	ENSG00000230084	ENSG00000197045	ENSG00000197594	ENSG00000198740		ENSG00000186469
ENSG00000162366	ENSG00000115524	ENSG00000113597	ENSG00000259370	ENSG00000160207		ENSG00000169490
ENSG00000090104	ENSG00000075711	ENSG00000153130	ENSG00000251791	ENSG00000229593		ENSG00000002933
ENSG00000158050	ENSG00000136450	ENSG00000199944	ENSG00000158859	ENSG00000169696		ENSG00000204472
ENSG00000174807	ENSG00000185246	ENSG00000170860	ENSG00000127947	ENSG00000179528		ENSG00000101347
ENSG00000172179	ENSG00000111875	ENSG00000120699	ENSG00000137343	ENSG00000228532		ENSG00000130881
ENSG00000184160	ENSG00000039319	ENSG00000116747	ENSG00000106588	ENSG00000223951		ENSG00000105383
ENSG00000073146	ENSG00000102710	ENSG00000166181	ENSG00000137812	ENSG00000116962		ENSG00000129538
ENSG00000088826	ENSG00000136051	ENSG00000187866	ENSG00000197978	ENSG00000265981		ENSG00000250722
ENSG00000105374	ENSG00000135317	ENSG00000172380	ENSG00000173511	ENSG00000142973		ENSG00000184500
ENSG00000128918	ENSG00000245958	ENSG00000096063	ENSG00000127720	ENSG00000255085		ENSG00000158869
ENSG00000182326	ENSG00000156831	ENSG00000114125	ENSG00000258448	ENSG00000205730		ENSG00000146192
ENSG00000196562	ENSG00000151532	ENSG00000136240	ENSG00000169744	ENSG00000277440		ENSG00000196218
ENSG00000117594	ENSG00000137770	ENSG00000265808	ENSG00000203705	ENSG00000066855		ENSG00000106565
ENSG00000116824	ENSG00000145868	ENSG00000104343	ENSG00000075336	ENSG00000035115		ENSG00000169432
ENSG00000120949	ENSG00000140740	ENSG00000181704	ENSG00000118762	ENSG00000140262		ENSG00000125378
ENSG00000064886	ENSG00000135945	ENSG00000065559	ENSG00000099814	ENSG00000167779		ENSG00000081985
ENSG00000128016	ENSG00000164548	ENSG00000081014	ENSG00000135249	ENSG00000233214		ENSG00000169902
ENSG00000003096	ENSG00000116918	ENSG00000237373	ENSG00000101104	ENSG00000185813		ENSG00000115325
ENSG00000198797	ENSG00000168522	ENSG00000198856	ENSG00000169432	ENSG00000118620		ENSG00000198108
ENSG00000139364	ENSG00000065883	ENSG00000113615	ENSG00000234432	ENSG00000196549		ENSG00000204136
ENSG00000243004	ENSG00000132680	ENSG00000111911	ENSG00000201818	ENSG00000111802		ENSG00000166825
ENSG00000152377	ENSG00000105819	ENSG00000014123	ENSG00000069974	ENSG00000120729		ENSG00000072135
ENSG00000180644	ENSG00000198040	ENSG00000271538	ENSG00000108622	ENSG00000249407		ENSG00000143344
ENSG00000153234	ENSG00000036549	ENSG00000273284	ENSG00000086827	ENSG00000267121		ENSG00000147443
ENSG00000250986	ENSG00000229839	ENSG00000138069	ENSG00000174938	ENSG00000197147		ENSG00000079277
ENSG00000100453	ENSG00000000460	ENSG00000120686	ENSG00000130755	ENSG00000207997		ENSG00000006042
ENSG00000181458	ENSG00000101266	ENSG00000153391	ENSG00000188613	ENSG00000127980		ENSG00000163297
ENSG00000034053	ENSG00000186908	ENSG00000199788	ENSG00000102967	ENSG00000168884		ENSG00000153012
ENSG00000150907	ENSG00000279133	ENSG00000174574	ENSG00000125450	ENSG00000269836		ENSG00000178226
ENSG00000147138	ENSG00000261872	ENSG00000033178	ENSG00000115109	ENSG00000093009		ENSG00000131669
ENSG00000237125	ENSG00000285658	ENSG00000105887	ENSG00000006607	ENSG00000147533		ENSG00000111885
ENSG00000020633	ENSG00000105821	ENSG00000127125	ENSG00000173933	ENSG00000258056		ENSG00000169047
ENSG00000113263	ENSG00000083828	ENSG00000104671	ENSG00000226539	ENSG00000110693		ENSG00000186998
ENSG00000154277	ENSG00000066739	ENSG00000144566	ENSG00000179833	ENSG00000197291		ENSG00000123836
ENSG00000107742	ENSG00000234545	ENSG00000168288	ENSG00000149646	ENSG00000161281		ENSG00000214787
ENSG00000088882	ENSG00000078142	ENSG00000023909	ENSG00000156299	ENSG00000185972		ENSG00000138756
ENSG00000165092	ENSG00000136381	ENSG00000197343	ENSG00000271127	ENSG00000200506		ENSG00000135838
ENSG00000146678	ENSG00000160679	ENSG00000272894	ENSG00000105131	ENSG00000156127		ENSG00000104760
ENSG00000215483	ENSG00000276564	ENSG00000107758	ENSG00000282222	ENSG00000157570		ENSG00000077585
ENSG00000008394	ENSG00000279530	ENSG00000232342	ENSG00000187566	ENSG00000180592		ENSG00000267659
ENSG00000149380	ENSG00000121022	ENSG00000114902	ENSG00000139218	ENSG00000237424		ENSG00000198842
ENSG00000124107	ENSG00000279738	ENSG00000174695	ENSG00000182985	ENSG00000119801		ENSG00000122870
ENSG00000105696	ENSG00000238197	ENSG00000184432	ENSG00000187051	ENSG00000246089		ENSG00000090659
ENSG00000154175	ENSG00000162664	ENSG00000169446	ENSG00000124575	ENSG00000102316		ENSG00000158457
ENSG00000164920	ENSG00000131269	ENSG00000138018	ENSG00000182831	ENSG00000138688		ENSG00000132000
ENSG00000011422	ENSG00000133114	ENSG00000196449	ENSG00000130590	ENSG00000206976		ENSG00000163106
ENSG00000027869	ENSG00000155621	ENSG00000197753	ENSG00000105248	ENSG00000103227		ENSG00000177614
ENSG00000112096	ENSG00000082258	ENSG00000083099	ENSG00000164031	ENSG00000162543		ENSG00000120457
ENSG00000120738	ENSG00000079134	ENSG00000175387	ENSG00000227630	ENSG00000164187		ENSG00000113269
ENSG00000122877	ENSG00000213079	ENSG00000274591	ENSG00000265354	ENSG00000215067		ENSG00000180061
ENSG00000163508	ENSG00000164331	ENSG00000166200	ENSG00000197566	ENSG00000101665		ENSG00000109445
ENSG00000187479	ENSG00000183808	ENSG00000062194	ENSG00000145020	ENSG00000159210		ENSG00000181467
ENSG00000132329	ENSG00000072756	ENSG00000131507	ENSG00000277363	ENSG00000206503		ENSG00000166741
ENSG00000146285	ENSG00000146963	ENSG00000113558	ENSG00000180398	ENSG00000288031		ENSG00000212719
ENSG00000166710	ENSG00000073584	ENSG00000144224	ENSG00000114812	ENSG00000139117		ENSG00000141655
ENSG00000153563	ENSG00000146006	ENSG00000151239	ENSG00000241868	ENSG00000227939		ENSG00000004139
ENSG00000287277	ENSG00000078403	ENSG00000125944	ENSG00000108679	ENSG00000267080		ENSG00000285081
ENSG00000126838	ENSG00000108848	ENSG00000136021	ENSG00000226051	ENSG00000103855		ENSG00000112936
ENSG00000164107	ENSG00000163608	ENSG00000185728	ENSG00000072201	ENSG00000249456		ENSG00000137491
ENSG00000085514	ENSG00000189180	ENSG00000114127	ENSG00000123297	ENSG00000286010		ENSG00000171680
ENSG00000275302	ENSG00000182919	ENSG00000165934	ENSG00000141456	ENSG00000235760		ENSG00000156113
ENSG00000177374	ENSG00000015153	ENSG00000257083	ENSG00000234810	ENSG00000162521		ENSG00000161640
ENSG00000115085	ENSG00000137504	ENSG00000113384	ENSG00000284657	ENSG00000267278		ENSG00000149090
ENSG00000108551	ENSG00000157259	ENSG00000196591	ENSG00000260239	ENSG00000259038		ENSG00000117525
ENSG00000184156	ENSG00000115761	ENSG00000136874	ENSG00000253372	ENSG00000147854		ENSG00000189058
ENSG00000198286	ENSG00000261326	ENSG00000186130	ENSG00000130545	ENSG00000118418		ENSG00000171659
ENSG00000143387	ENSG00000131503	ENSG00000067248	ENSG00000227945	ENSG00000069812		ENSG00000179241
ENSG00000115457	ENSG00000261529	ENSG00000259964	ENSG00000112242	ENSG00000178412		ENSG00000163531
ENSG00000233608	ENSG00000120333	ENSG00000153037	ENSG00000185049	ENSG00000226957		ENSG00000128604
ENSG00000082175	ENSG00000169045	ENSG00000164040	ENSG00000267203	ENSG00000259883		ENSG00000154589
ENSG00000172673	ENSG00000138668	ENSG00000162607	ENSG00000253641	ENSG00000188706		ENSG00000151117
ENSG00000259884	ENSG00000168958	ENSG00000143190	ENSG00000161692	ENSG00000160712		ENSG00000007062
ENSG00000197405	ENSG00000148187	ENSG00000253911	ENSG00000162654	ENSG00000278171		ENSG00000148908
ENSG00000161405	ENSG00000196387	ENSG00000101935	ENSG00000113273	ENSG00000258101		ENSG00000271605
ENSG00000274008	ENSG00000110768	ENSG00000064225	ENSG00000125166	ENSG00000100395		ENSG00000198003
ENSG00000198574	ENSG00000232593	ENSG00000082701	ENSG00000114554	ENSG00000236928		ENSG00000143226
ENSG00000197471	ENSG00000183648	ENSG00000279310	ENSG00000137714	ENSG00000286894		ENSG00000100122
ENSG00000132554	ENSG00000176261	ENSG00000138463	ENSG00000219200	ENSG00000244151		ENSG00000050165
ENSG00000138615	ENSG00000119707	ENSG00000151247	ENSG00000171612	ENSG00000124260		ENSG00000236107
ENSG00000041982	ENSG00000185238	ENSG00000177425	ENSG00000213742	ENSG00000064932		ENSG00000155016
ENSG00000248810	ENSG00000198155	ENSG00000259365	ENSG00000285673	ENSG00000226281		ENSG00000134061
ENSG00000067113	ENSG00000278311	ENSG00000177034	ENSG00000164346	ENSG00000265056		ENSG00000183307
ENSG00000149573	ENSG00000286722	ENSG00000126861	ENSG00000270120	ENSG00000152778		ENSG00000178718
ENSG00000198400	ENSG00000279089	ENSG00000165487	ENSG00000285533	ENSG00000248592		ENSG00000141338
ENSG00000011465	ENSG00000230551	ENSG00000160551	ENSG00000127955	ENSG00000137474		ENSG00000175538
ENSG00000256069	ENSG00000152520	ENSG00000239445	ENSG00000147231	ENSG00000034239		ENSG00000110852
ENSG00000198851	ENSG00000270739	ENSG00000178691	ENSG00000250159	ENSG00000253790		ENSG00000254254
ENSG00000254343	ENSG00000157823	ENSG00000238141	ENSG00000230184	ENSG00000073670		ENSG00000196664
ENSG00000115523	ENSG00000278053	ENSG00000143727	ENSG00000185085	ENSG00000107317		ENSG00000198865
ENSG00000163995	ENSG00000152942	ENSG00000155304	ENSG00000254031	ENSG00000147224		ENSG00000156136
ENSG00000134242	ENSG00000263551	ENSG00000111530	ENSG00000283611	ENSG00000201564		ENSG00000164430
ENSG00000006016	ENSG00000120253	ENSG00000110435	ENSG00000150907	ENSG00000232392		ENSG00000125384
ENSG00000204264	ENSG00000111581	ENSG00000068912	ENSG00000119042	ENSG00000084636		ENSG00000112799
ENSG00000164742	ENSG00000064995	ENSG00000250732	ENSG00000248115	ENSG00000111445		ENSG00000095303
ENSG00000172543	ENSG00000185278	ENSG00000013583	ENSG00000270571	ENSG00000100749		ENSG00000063241
ENSG00000141750	ENSG00000273015	ENSG00000278408	ENSG00000274614	ENSG00000224609		ENSG00000120262
ENSG00000007264	ENSG00000007341	ENSG00000072849	ENSG00000005187	ENSG00000123737		ENSG00000218891
ENSG00000237352	ENSG00000144048	ENSG00000100815	ENSG00000128951	ENSG00000147588		ENSG00000136169
ENSG00000067082	ENSG00000284862	ENSG00000108064	ENSG00000232680	ENSG00000225760		ENSG00000132405
ENSG00000197565	ENSG00000120029	ENSG00000077097	ENSG00000120784	ENSG00000148219		ENSG00000144647
ENSG00000179388	ENSG00000155957	ENSG00000028203	ENSG00000199550	ENSG00000029639		ENSG00000257398
ENSG00000160963	ENSG00000083535	ENSG00000013561	ENSG00000243302	ENSG00000143630		ENSG00000117280
ENSG00000185565	ENSG00000264538	ENSG00000261455	ENSG00000164889	ENSG00000145414		ENSG00000251442
ENSG00000179593	ENSG00000162613	ENSG00000119523	ENSG00000151062	ENSG00000128731		ENSG00000153993
ENSG00000160460	ENSG00000257354	ENSG00000139496	ENSG00000151164	ENSG00000240925		ENSG00000028277
ENSG00000152086	ENSG00000257279	ENSG00000023734	ENSG00000120915	ENSG00000240729		ENSG00000139970
ENSG00000006283	ENSG00000135341	ENSG00000079246	ENSG00000186377	ENSG00000134852		ENSG00000163606
ENSG00000133687	ENSG00000265142	ENSG00000273888	ENSG00000285751	ENSG00000254698		ENSG00000248208
ENSG00000168874	ENSG00000136536	ENSG00000168216	ENSG00000122642	ENSG00000136536		ENSG00000229657
ENSG00000065609	ENSG00000265908	ENSG00000232119	ENSG00000182162	ENSG00000275202		ENSG00000120063
ENSG00000185477	ENSG00000271553	ENSG00000156256	ENSG00000092199	ENSG00000199796		ENSG00000254864
ENSG00000251301	ENSG00000115947	ENSG00000274472	ENSG00000201036	ENSG00000205763		ENSG00000143153
ENSG00000116741	ENSG00000185658	ENSG00000202190	ENSG00000114631	ENSG00000197548		ENSG00000125257
ENSG00000091831	ENSG00000207347	ENSG00000115145	ENSG00000004897	ENSG00000075240		ENSG00000163235
ENSG00000136634	ENSG00000196505	ENSG00000279098	ENSG00000242436	ENSG00000123130		ENSG00000266274
ENSG00000161249	ENSG00000259402	ENSG00000109270	ENSG00000249035	ENSG00000171067		ENSG00000283787
ENSG00000198821	ENSG00000141380	ENSG00000134001	ENSG00000168116	ENSG00000072864		ENSG00000254054
ENSG00000134545	ENSG00000247498	ENSG00000236861	ENSG00000145901	ENSG00000116833		ENSG00000175471
ENSG00000164483	ENSG00000250015	ENSG00000164466	ENSG00000271550	ENSG00000152601		ENSG00000279660
ENSG00000145649	ENSG00000168827	ENSG00000165417	ENSG00000048342	ENSG00000256223		ENSG00000234052
ENSG00000147027	ENSG00000170471	ENSG00000279541	ENSG00000174405	ENSG00000243155		ENSG00000267662
ENSG00000172346	ENSG00000217004	ENSG00000113845	ENSG00000268027	ENSG00000069702		ENSG00000113163
ENSG00000141753	ENSG00000109606	ENSG00000079387	ENSG00000287075	ENSG00000213139		ENSG00000205542
ENSG00000277734	ENSG00000256591	ENSG00000082996	ENSG00000104611	ENSG00000232342		ENSG00000215196
ENSG00000180914	ENSG00000279159	ENSG00000197780	ENSG00000125741	ENSG00000161040		ENSG00000225652
ENSG00000123358	ENSG00000172840	ENSG00000144747	ENSG00000236900	ENSG00000132535		ENSG00000175567
ENSG00000236501	ENSG00000020426	ENSG00000135655	ENSG00000143499	ENSG00000272092		ENSG00000236120
ENSG00000099985	ENSG00000168876	ENSG00000252782	ENSG00000002549	ENSG00000272870		ENSG00000284977
ENSG00000121895	ENSG00000250541	ENSG00000177683	ENSG00000263167	ENSG00000255421		ENSG00000250771
ENSG00000159674	ENSG00000144161	ENSG00000009844	ENSG00000163661	ENSG00000212457		ENSG00000151490
ENSG00000167191	ENSG00000228368	ENSG00000153832	ENSG00000123349	ENSG00000158874		ENSG00000188060
ENSG00000158859	ENSG00000196504	ENSG00000165119	ENSG00000271522	ENSG00000129315		ENSG00000234083
ENSG00000165072	ENSG00000287857	ENSG00000182831	ENSG00000171943	ENSG00000185002		ENSG00000265743
ENSG00000233058	ENSG00000054267	ENSG00000118363	ENSG00000241404	ENSG00000264529		ENSG00000070193
ENSG00000121064	ENSG00000156928	ENSG00000170242	ENSG00000163138	ENSG00000163218		ENSG00000123843
ENSG00000182866	ENSG00000188171	ENSG00000104388	ENSG00000103496	ENSG00000266139		ENSG00000154262
ENSG00000000971	ENSG00000278963	ENSG00000084073	ENSG00000266743	ENSG00000104728		ENSG00000236467
ENSG00000118137	ENSG00000202412	ENSG00000083312	ENSG00000226149	ENSG00000240874		ENSG00000258867
ENSG00000164949	ENSG00000287087	ENSG00000179913	ENSG00000206559	ENSG00000104983		ENSG00000126777
ENSG00000110848	ENSG00000269929	ENSG00000260586	ENSG00000249649	ENSG00000138346		ENSG00000240012
ENSG00000164674	ENSG00000184708	ENSG00000180488	ENSG00000161217	ENSG00000279026		ENSG00000163406
ENSG00000177606	ENSG00000199881	ENSG00000112339	ENSG00000008710	ENSG00000127528		ENSG00000242882
ENSG00000117560	ENSG00000188107	ENSG00000174946	ENSG00000138326	ENSG00000234619		ENSG00000136840
ENSG00000105855	ENSG00000151876	ENSG00000207452	ENSG00000027001	ENSG00000124207		ENSG00000246430
ENSG00000231768	ENSG00000196712	ENSG00000223646	ENSG00000230154	ENSG00000184205		ENSG00000118508
ENSG00000106004	ENSG00000253710	ENSG00000156110	ENSG00000283646	ENSG00000140988		ENSG00000122986
ENSG00000152518	ENSG00000162851	ENSG00000121579	ENSG00000169246	ENSG00000165568		ENSG00000248174
ENSG00000064692	ENSG00000083544	ENSG00000145740	ENSG00000287094	ENSG00000176024		ENSG00000207749
ENSG00000169429	ENSG00000280069	ENSG00000062650	ENSG00000086712	ENSG00000244242		ENSG00000267587
ENSG00000228598	ENSG00000057935	ENSG00000231312	ENSG00000134371	ENSG00000237223		ENSG00000116711
ENSG00000105849	ENSG00000229358	ENSG00000110367	ENSG00000172818	ENSG00000205584		ENSG00000253557
ENSG00000148600	ENSG00000253352	ENSG00000272732	ENSG00000226012	ENSG00000079432		ENSG00000196968
ENSG00000186340	ENSG00000255358	ENSG00000198380	ENSG00000182168	ENSG00000251179		ENSG00000146755
ENSG00000078589	ENSG00000236526	ENSG00000288104	ENSG00000266318	ENSG00000162545		ENSG00000278893
ENSG00000130226	ENSG00000175354	ENSG00000018610	ENSG00000117335	ENSG00000263219		ENSG00000198113
ENSG00000111319	ENSG00000081307	ENSG00000077721	ENSG00000251143	ENSG00000169026		ENSG00000152503
ENSG00000149294	ENSG00000111605	ENSG00000187735	ENSG00000252190	ENSG00000260423		ENSG00000166928
ENSG00000168685	ENSG00000252498	ENSG00000138663	ENSG00000272416	ENSG00000138246		ENSG00000166250
ENSG00000106809	ENSG00000103544	ENSG00000197323	ENSG00000271826	ENSG00000162779		ENSG00000101134
ENSG00000184232	ENSG00000159086	ENSG00000117528	ENSG00000223107	ENSG00000171766		ENSG00000141232
ENSG00000186891	ENSG00000163636	ENSG00000280295	ENSG00000198502	ENSG00000229358		ENSG00000187653
ENSG00000267369	ENSG00000272758	ENSG00000151233	ENSG00000221995	ENSG00000164253		ENSG00000145506
ENSG00000164761	ENSG00000151116	ENSG00000138757	ENSG00000178921	ENSG00000170989		ENSG00000250979
ENSG00000102760	ENSG00000064313	ENSG00000120805	ENSG00000103175	ENSG00000258875		ENSG00000082212
ENSG00000122133	ENSG00000100478	ENSG00000255219	ENSG00000237406	ENSG00000259881		ENSG00000090674
ENSG00000158220	ENSG00000164989	ENSG00000086065	ENSG00000183060	ENSG00000123240		ENSG00000253523
ENSG00000186310	ENSG00000277634	ENSG00000050748	ENSG00000227914	ENSG00000255443		ENSG00000233276
ENSG00000090539	ENSG00000274554	ENSG00000161654	ENSG00000204178	ENSG00000287205		ENSG00000241220
ENSG00000134668	ENSG00000119725	ENSG00000155975	ENSG00000137693	ENSG00000092841		ENSG00000122490
ENSG00000248441	ENSG00000167196	ENSG00000104412	ENSG00000278970	ENSG00000229023		ENSG00000119632
ENSG00000244953	ENSG00000183513	ENSG00000163536	ENSG00000241597	ENSG00000222145		ENSG00000164221
ENSG00000127241	ENSG00000265421	ENSG00000071189	ENSG00000135413	ENSG00000139679		ENSG00000171227
ENSG00000162779	ENSG00000286584	ENSG00000213341	ENSG00000253559	ENSG00000243033		ENSG00000243033
ENSG00000102547	ENSG00000172209	ENSG00000123106	ENSG00000230081	ENSG00000258655		ENSG00000239713
ENSG00000188015	ENSG00000250267	ENSG00000119801	ENSG00000205476	ENSG00000101003		ENSG00000121753
ENSG00000184557	ENSG00000173273	ENSG00000207117	ENSG00000229970	ENSG00000138696		ENSG00000114805
ENSG00000184831	ENSG00000224745	ENSG00000115561	ENSG00000285091	ENSG00000123570		ENSG00000259070
ENSG00000109943	ENSG00000249709	ENSG00000153113	ENSG00000207333	ENSG00000135446		ENSG00000185924
ENSG00000265778	ENSG00000114030	ENSG00000145817	ENSG00000259687	ENSG00000198252		ENSG00000079156
ENSG00000027644	ENSG00000241785	ENSG00000214760	ENSG00000110697	ENSG00000238260		ENSG00000145088
ENSG00000184408	ENSG00000163785	ENSG00000236830	ENSG00000104327	ENSG00000136147		ENSG00000100285
ENSG00000213431	ENSG00000249042	ENSG00000165813	ENSG00000125746	ENSG00000105948		ENSG00000170153
ENSG00000171223	ENSG00000203286	ENSG00000066654	ENSG00000261617	ENSG00000285943		ENSG00000121933
ENSG00000235020	ENSG00000254162	ENSG00000074695	ENSG00000103404	ENSG00000146918		ENSG00000178700
ENSG00000002746	ENSG00000219150	ENSG00000205808	ENSG00000226874	ENSG00000159784		ENSG00000250777
ENSG00000067798	ENSG00000168303	ENSG00000272686	ENSG00000196433	ENSG00000227077		ENSG00000143149
ENSG00000197442	ENSG00000230068	ENSG00000115540	ENSG00000120341	ENSG00000117155		ENSG00000285856
ENSG00000158019	ENSG00000169519	ENSG00000164144	ENSG00000104447	ENSG00000278535		ENSG00000234428
ENSG00000142871	ENSG00000259494	ENSG00000226266	ENSG00000242094	ENSG00000125629		ENSG00000229466
ENSG00000168229	ENSG00000106610	ENSG00000136986	ENSG00000061794	ENSG00000166619		ENSG00000237484
ENSG00000165449	ENSG00000118412	ENSG00000153989	ENSG00000284461	ENSG00000106018		ENSG00000100427
ENSG00000205045	ENSG00000285979	ENSG00000155744	ENSG00000165480	ENSG00000163110		ENSG00000134460
ENSG00000119508	ENSG00000254879	ENSG00000182700	ENSG00000285704	ENSG00000148814		ENSG00000267361
ENSG00000122574	ENSG00000113595	ENSG00000138604	ENSG00000115085	ENSG00000147394		ENSG00000162692
ENSG00000163083	ENSG00000077458	ENSG00000074319	ENSG00000137055	ENSG00000287255		ENSG00000036672
ENSG00000153487	ENSG00000279544	ENSG00000260064	ENSG00000150625	ENSG00000177613		ENSG00000180340
ENSG00000273768	ENSG00000250959	ENSG00000259572	ENSG00000260685	ENSG00000170312		ENSG00000214975
ENSG00000109107	ENSG00000165516	ENSG00000138495	ENSG00000127603	ENSG00000252751		ENSG00000163154
ENSG00000151320	ENSG00000112592	ENSG00000074696	ENSG00000167767	ENSG00000187954		ENSG00000136819
ENSG00000275385	ENSG00000232608	ENSG00000034713	ENSG00000134256	ENSG00000112996		ENSG00000237787
ENSG00000168032	ENSG00000152359	ENSG00000257103	ENSG00000250536	ENSG00000171316		ENSG00000238755
ENSG00000170345	ENSG00000236200	ENSG00000273904	ENSG00000263155	ENSG00000228878		ENSG00000286194
ENSG00000173762	ENSG00000252975	ENSG00000236241	ENSG00000224049	ENSG00000277677		ENSG00000162444
ENSG00000224743	ENSG00000164329	ENSG00000149269	ENSG00000182871	ENSG00000143545		ENSG00000255690
ENSG00000125735	ENSG00000241461	ENSG00000136758	ENSG00000095951	ENSG00000197852		ENSG00000231169
ENSG00000276085	ENSG00000287959	ENSG00000131876	ENSG00000215369	ENSG00000120948		ENSG00000249835
ENSG00000114948	ENSG00000286545	ENSG00000072364	ENSG00000003400	ENSG00000180964		ENSG00000171798
ENSG00000112149	ENSG00000272888	ENSG00000197771	ENSG00000140443	ENSG00000220139		ENSG00000118785
ENSG00000238121	ENSG00000206756	ENSG00000248288	ENSG00000170234	ENSG00000208004		ENSG00000235637
ENSG00000258461	ENSG00000265907	ENSG00000106299	ENSG00000171634	ENSG00000105379		ENSG00000240888
ENSG00000153283	ENSG00000264546	ENSG00000118507	ENSG00000214022	ENSG00000243679		ENSG00000197580
ENSG00000179088	ENSG00000106144	ENSG00000169016	ENSG00000229931	ENSG00000148411		ENSG00000215154
ENSG00000116833	ENSG00000140650	ENSG00000102158	ENSG00000124835	ENSG00000263293		ENSG00000261801
ENSG00000119283	ENSG00000179912	ENSG00000285278	ENSG00000255583	ENSG00000166595		ENSG00000168765
ENSG00000279433	ENSG00000226367	ENSG00000249275	ENSG00000108443	ENSG00000260549		ENSG00000140995
ENSG00000148180	ENSG00000285879	ENSG00000111707	ENSG00000065526	ENSG00000189227		ENSG00000259511
ENSG00000198598	ENSG00000170448	ENSG00000205765	ENSG00000256525	ENSG00000279020		ENSG00000067167
ENSG00000158874	ENSG00000251022	ENSG00000171862	ENSG00000101849	ENSG00000243538		ENSG00000260228
ENSG00000144802	ENSG00000156170	ENSG00000235724	ENSG00000165434	ENSG00000272777		ENSG00000146072
ENSG00000136802	ENSG00000235652	ENSG00000251804	ENSG00000242952	ENSG00000204406		ENSG00000259188
ENSG00000095397	ENSG00000279636	ENSG00000146476	ENSG00000071564	ENSG00000260578		ENSG00000233444
ENSG00000120129	ENSG00000167904	ENSG00000249056	ENSG00000280018	ENSG00000266075		ENSG00000170439
ENSG00000144810	ENSG00000285857	ENSG00000242242	ENSG00000185022	ENSG00000286378		ENSG00000261472
ENSG00000144278	ENSG00000147874	ENSG00000162695	ENSG00000105464	ENSG00000187240		ENSG00000257859
ENSG00000133027	ENSG00000131375	ENSG00000252263	ENSG00000173391	ENSG00000260390		ENSG00000251216
ENSG00000286694	ENSG00000175110	ENSG00000146223	ENSG00000274211	ENSG00000270164		ENSG00000225465
ENSG00000183918	ENSG00000277371	ENSG00000181061	ENSG00000240401	ENSG00000169032		ENSG00000171817
ENSG00000087258	ENSG00000260350	ENSG00000162441	ENSG00000083799	ENSG00000112837		ENSG00000253973
ENSG00000267074	ENSG00000237025	ENSG00000279467	ENSG00000231378	ENSG00000278743		ENSG00000223039
ENSG00000128652	ENSG00000224934	ENSG00000255015	ENSG00000107263	ENSG00000230063		ENSG00000272150
ENSG00000152580	ENSG00000180376	ENSG00000175595	ENSG00000113407	ENSG00000126953		ENSG00000147041
ENSG00000136999	ENSG00000174796	ENSG00000202125	ENSG00000081721	ENSG00000169189		ENSG00000280767
ENSG00000176049	ENSG00000197584	ENSG00000048544	ENSG00000111707	ENSG00000103005		ENSG00000268849
ENSG00000154639	ENSG00000160783	ENSG00000205707	ENSG00000169385	ENSG00000054793		ENSG00000223658
ENSG00000124212	ENSG00000036257	ENSG00000206658	ENSG00000245832	ENSG00000160716		ENSG00000286039
ENSG00000047457	ENSG00000138750	ENSG00000165060	ENSG00000166682	ENSG00000132405		ENSG00000226791
ENSG00000170166	ENSG00000136527	ENSG00000222536	ENSG00000145734	ENSG00000257017		ENSG00000267640
ENSG00000078328	ENSG00000134940	ENSG00000170540	ENSG00000259621	ENSG00000240021		ENSG00000171867
ENSG00000125740	ENSG00000146247	ENSG00000111647	ENSG00000187266	ENSG00000122176		ENSG00000221971
ENSG00000168421	ENSG00000163660	ENSG00000188649	ENSG00000163541	ENSG00000105219		ENSG00000240047
ENSG00000143473	ENSG00000162086	ENSG00000236330	ENSG00000162407	ENSG00000115474		ENSG00000255980
ENSG00000100450	ENSG00000252496	ENSG00000230542	ENSG00000073008	ENSG00000214783		ENSG00000231253
ENSG00000139626	ENSG00000273035	ENSG00000119446	ENSG00000281772	ENSG00000267590		ENSG00000100889
ENSG00000211689	ENSG00000136146	ENSG00000003987	ENSG00000138185	ENSG00000280147		ENSG00000179542
ENSG00000211829	ENSG00000180662	ENSG00000124217	ENSG00000224961	ENSG00000266308		ENSG00000214425
ENSG00000114251	ENSG00000227409	ENSG00000171530	ENSG00000157349	ENSG00000277142		ENSG00000285630
ENSG00000212195	ENSG00000270108	ENSG00000144746	ENSG00000278374	ENSG00000174844		ENSG00000215105
ENSG00000167080	ENSG00000270871	ENSG00000034693	ENSG00000216179	ENSG00000133985		ENSG00000134548
ENSG00000163975	ENSG00000227855	ENSG00000198455	ENSG00000273744	ENSG00000249899		ENSG00000112305
ENSG00000224173	ENSG00000226648	ENSG00000231616	ENSG00000130701	ENSG00000258484		ENSG00000285755
ENSG00000274210	ENSG00000202382	ENSG00000283197	ENSG00000279814	ENSG00000232605		ENSG00000136144
ENSG00000275139	ENSG00000156876	ENSG00000166225	ENSG00000152683	ENSG00000240518		ENSG00000268027
ENSG00000136826	ENSG00000145723	ENSG00000205659	ENSG00000214049	ENSG00000253105		ENSG00000078098
ENSG00000175879	ENSG00000253854	ENSG00000099246	ENSG00000227678	ENSG00000155957		ENSG00000250295
ENSG00000132465	ENSG00000188916	ENSG00000103342	ENSG00000139133	ENSG00000279659		ENSG00000239677
ENSG00000185950	ENSG00000121454	ENSG00000152061	ENSG00000183691	ENSG00000106804		ENSG00000170017
ENSG00000120337	ENSG00000240970	ENSG00000234604	ENSG00000100650	ENSG00000279632		ENSG00000279030
ENSG00000124882	ENSG00000236327	ENSG00000286786	ENSG00000162551	ENSG00000266527		ENSG00000197582
ENSG00000112214	ENSG00000204564	ENSG00000252244	ENSG00000134109	ENSG00000223254		ENSG00000260488
ENSG00000267519	ENSG00000214188	ENSG00000224220	ENSG00000227473	ENSG00000125445		ENSG00000286646
ENSG00000162772	ENSG00000132953	ENSG00000240747	ENSG00000259736	ENSG00000137203		ENSG00000124299
ENSG00000198576	ENSG00000285410	ENSG00000234111	ENSG00000273230	ENSG00000270269		ENSG00000143125
ENSG00000155980	ENSG00000135093	ENSG00000260032	ENSG00000107959	ENSG00000145642		ENSG00000228560
ENSG00000263050	ENSG00000207092	ENSG00000236900	ENSG00000182836	ENSG00000204253		ENSG00000183549
ENSG00000154065	ENSG00000129084	ENSG00000213593	ENSG00000232439	ENSG00000125826		ENSG00000275004
ENSG00000255145	ENSG00000269984	ENSG00000147573	ENSG00000108576	ENSG00000267260		ENSG00000279732
ENSG00000123689	ENSG00000145216	ENSG00000222282	ENSG00000186260	ENSG00000240733		ENSG00000271973
ENSG00000205809	ENSG00000271971	ENSG00000267203	ENSG00000100207	ENSG00000120322		ENSG00000115602
ENSG00000235300	ENSG00000200834	ENSG00000185129	ENSG00000170638	ENSG00000183479		ENSG00000165240
ENSG00000153531	ENSG00000279632	ENSG00000277406	ENSG00000146425	ENSG00000265128		ENSG00000015475
ENSG00000087074	ENSG00000153339	ENSG00000239043	ENSG00000113575	ENSG00000146072		ENSG00000226751
ENSG00000137142	ENSG00000231795	ENSG00000196214	ENSG00000130741	ENSG00000233382		ENSG00000255270
ENSG00000171385	ENSG00000248489	ENSG00000177565	ENSG00000231999	ENSG00000023909		ENSG00000060718
ENSG00000227068	ENSG00000198099	ENSG00000181218	ENSG00000238594	ENSG00000250001		ENSG00000268001
ENSG00000136848	ENSG00000196335	ENSG00000112146	ENSG00000242767	ENSG00000170540		ENSG00000101463
ENSG00000280604	ENSG00000286672	ENSG00000116903	ENSG00000100997	ENSG00000109323		ENSG00000138134
ENSG00000260997	ENSG00000120963	ENSG00000134539	ENSG00000113269	ENSG00000237756		ENSG00000135932
ENSG00000109819	ENSG00000081154	ENSG00000278900	ENSG00000175387	ENSG00000108091		ENSG00000023892
ENSG00000244720	ENSG00000166747	ENSG00000110315	ENSG00000199362	ENSG00000115902		ENSG00000280560
ENSG00000138356	ENSG00000173889	ENSG00000207951	ENSG00000149476	ENSG00000128694		ENSG00000143622
ENSG00000171502	ENSG00000261049	ENSG00000072803	ENSG00000231831	ENSG00000131584		ENSG00000148483
ENSG00000109501	ENSG00000273373	ENSG00000267511	ENSG00000199107	ENSG00000200895		ENSG00000274536
ENSG00000166923	ENSG00000263396	ENSG00000207994	ENSG00000247516	ENSG00000201957		ENSG00000200648
ENSG00000259877	ENSG00000197992	ENSG00000107897	ENSG00000236383	ENSG00000167257		ENSG00000183055
ENSG00000232542	ENSG00000275017	ENSG00000104442	ENSG00000149090	ENSG00000260916		ENSG00000178761
ENSG00000277851	ENSG00000253475	ENSG00000278601	ENSG00000130827	ENSG00000164849		ENSG00000068781
ENSG00000176595	ENSG00000083896	ENSG00000073921	ENSG00000158480	ENSG00000250320		ENSG00000261742
ENSG00000102468	ENSG00000271870	ENSG00000165898	ENSG00000101463	ENSG00000023041		ENSG00000163827
ENSG00000182195	ENSG00000257727	ENSG00000152700	ENSG00000185482	ENSG00000114166		ENSG00000182836
ENSG00000225684	ENSG00000201800	ENSG00000283176	ENSG00000233635	ENSG00000213533		ENSG00000221947
ENSG00000255882	ENSG00000239576	ENSG00000100554	ENSG00000167733	ENSG00000163626		ENSG00000154162
ENSG00000131400	ENSG00000058673	ENSG00000151729	ENSG00000259448	ENSG00000249856		ENSG00000175262
ENSG00000254987	ENSG00000234197	ENSG00000228568	ENSG00000163170	ENSG00000267345		ENSG00000184007
ENSG00000185347	ENSG00000113522	ENSG00000131437	ENSG00000157766	ENSG00000124486		ENSG00000228551
ENSG00000086205	ENSG00000007392	ENSG00000271986	ENSG00000265717	ENSG00000233040		ENSG00000125812
ENSG00000088986	ENSG00000277687	ENSG00000110429	ENSG00000117400	ENSG00000070731		ENSG00000196220
ENSG00000164825	ENSG00000086666	ENSG00000268295	ENSG00000111837	ENSG00000106803		ENSG00000252060
ENSG00000250189	ENSG00000242125	ENSG00000212145	ENSG00000196712	ENSG00000227471		ENSG00000277684
ENSG00000259687	ENSG00000247373	ENSG00000153214	ENSG00000213600	ENSG00000010610		ENSG00000083720
ENSG00000135914	ENSG00000152439	ENSG00000022567	ENSG00000219642	ENSG00000119457		ENSG00000164512
ENSG00000224228	ENSG00000136152	ENSG00000250208	ENSG00000280055	ENSG00000171357		ENSG00000175221
ENSG00000169895	ENSG00000271978	ENSG00000005893	ENSG00000258274	ENSG00000230428		ENSG00000132965
ENSG00000182255	ENSG00000187600	ENSG00000272508	ENSG00000112941	ENSG00000287184		ENSG00000165194
ENSG00000187957	ENSG00000222344	ENSG00000222629	ENSG00000247675	ENSG00000059145		ENSG00000288059
ENSG00000102804	ENSG00000166822	ENSG00000129518	ENSG00000255786	ENSG00000248971		ENSG00000287265
ENSG00000134873	ENSG00000253955	ENSG00000226352	ENSG00000262576	ENSG00000063601		ENSG00000229695
ENSG00000175445	ENSG00000279722	ENSG00000124380	ENSG00000005007	ENSG00000157036		ENSG00000165288
ENSG00000263426	ENSG00000155906	ENSG00000248634	ENSG00000171827	ENSG00000250616		ENSG00000266306
ENSG00000124731	ENSG00000236287	ENSG00000215018	ENSG00000137760	ENSG00000214013		ENSG00000233214
ENSG00000261888	ENSG00000260774	ENSG00000259326	ENSG00000099326	ENSG00000286855		ENSG00000129673
ENSG00000169126	ENSG00000230647	ENSG00000082153	ENSG00000207788	ENSG00000112874		ENSG00000229427
ENSG00000198796	ENSG00000270585	ENSG00000277050	ENSG00000134940	ENSG00000265417		ENSG00000288079
ENSG00000203711	ENSG00000240793	ENSG00000226457	ENSG00000229751	ENSG00000234608		ENSG00000148482
ENSG00000264229	ENSG00000180917	ENSG00000275226	ENSG00000074181	ENSG00000278000		ENSG00000169218
ENSG00000165646	ENSG00000056586	ENSG00000100632	ENSG00000154743	ENSG00000126860		ENSG00000267108
ENSG00000272189	ENSG00000176142	ENSG00000106415	ENSG00000201500	ENSG00000212371		ENSG00000160211
ENSG00000123612	ENSG00000211695	ENSG00000166317	ENSG00000275263	ENSG00000105697		ENSG00000199598
ENSG00000102245	ENSG00000078177	ENSG00000237689	ENSG00000197779	ENSG00000133069		ENSG00000112299
ENSG00000125868	ENSG00000259347	ENSG00000260033	ENSG00000184999	ENSG00000244219		ENSG00000171840
ENSG00000169031	ENSG00000231549	ENSG00000259720	ENSG00000260853	ENSG00000258177		ENSG00000233038
ENSG00000153292	ENSG00000009335	ENSG00000252294	ENSG00000108821	ENSG00000168679		ENSG00000237015
ENSG00000234263	ENSG00000267560	ENSG00000249089	ENSG00000134871	ENSG00000112144		ENSG00000275395
ENSG00000280304	ENSG00000237190	ENSG00000073711	ENSG00000149573	ENSG00000285603		ENSG00000273893
ENSG00000203335	ENSG00000235530	ENSG00000165714	ENSG00000202412	ENSG00000234604		ENSG00000161955
ENSG00000162676	ENSG00000236483	ENSG00000169967	ENSG00000088930	ENSG00000271105		ENSG00000150337
ENSG00000259712	ENSG00000145782	ENSG00000256285	ENSG00000255587	ENSG00000213131		ENSG00000188459
ENSG00000204815	ENSG00000256981	ENSG00000171150	ENSG00000227788	ENSG00000227953		ENSG00000267219
ENSG00000173801	ENSG00000134255	ENSG00000171033	ENSG00000287074	ENSG00000189157		ENSG00000249203
ENSG00000258128	ENSG00000276517	ENSG00000286133	ENSG00000180035	ENSG00000233593		ENSG00000266761
ENSG00000135373	ENSG00000108587	ENSG00000117500	ENSG00000109436	ENSG00000146757		ENSG00000251724
ENSG00000102854	ENSG00000135974	ENSG00000286122	ENSG00000274443	ENSG00000173208		ENSG00000013306
ENSG00000184809	ENSG00000185869	ENSG00000137193	ENSG00000169508	ENSG00000091704		ENSG00000249992
ENSG00000261394	ENSG00000111011	ENSG00000101928	ENSG00000127586	ENSG00000230101		ENSG00000270966
ENSG00000131435	ENSG00000085274	ENSG00000164181	ENSG00000279555	ENSG00000204832		ENSG00000264707
ENSG00000117472	ENSG00000266594	ENSG00000196656	ENSG00000237106	ENSG00000250510		ENSG00000104695
ENSG00000183346	ENSG00000223576	ENSG00000138678	ENSG00000134970	ENSG00000224067		ENSG00000125657
ENSG00000228262	ENSG00000236924	ENSG00000012174	ENSG00000271543	ENSG00000286399		ENSG00000260996
ENSG00000163346	ENSG00000102043	ENSG00000006007	ENSG00000230606	ENSG00000154059		ENSG00000233968
ENSG00000140006	ENSG00000174373	ENSG00000201863	ENSG00000138152	ENSG00000118369		ENSG00000198298
ENSG00000130558	ENSG00000231952	ENSG00000259322	ENSG00000222017	ENSG00000178919		ENSG00000279426
ENSG00000159784	ENSG00000225928	ENSG00000116138	ENSG00000270695	ENSG00000230022		ENSG00000235917
ENSG00000275410	ENSG00000239827	ENSG00000152463	ENSG00000031081	ENSG00000286129		ENSG00000240518
ENSG00000252190	ENSG00000266696	ENSG00000207378	ENSG00000070761	ENSG00000197497		ENSG00000257910
ENSG00000257058	ENSG00000268205	ENSG00000159176	ENSG00000258872	ENSG00000148908		ENSG00000171428
ENSG00000163576	ENSG00000119640	ENSG00000252552	ENSG00000276023	ENSG00000197766		ENSG00000121039
ENSG00000142494	ENSG00000268705	ENSG00000099715	ENSG00000286112	ENSG00000141385		ENSG00000144118
ENSG00000183742	ENSG00000241546	ENSG00000168672	ENSG00000228626	ENSG00000149313		ENSG00000243547
ENSG00000149534	ENSG00000231534	ENSG00000227528	ENSG00000100109	ENSG00000204371		ENSG00000254288
ENSG00000066923	ENSG00000140395	ENSG00000169504	ENSG00000178952	ENSG00000158941		ENSG00000227170
ENSG00000137331	ENSG00000184047	ENSG00000182512	ENSG00000179468	ENSG00000253133		ENSG00000127412
ENSG00000149506	ENSG00000214773	ENSG00000111269	ENSG00000177873	ENSG00000152782		ENSG00000129515
ENSG00000233760	ENSG00000273302	ENSG00000165195	ENSG00000079313	ENSG00000165714		ENSG00000010932
ENSG00000114771	ENSG00000167635	ENSG00000232573	ENSG00000205045	ENSG00000259081		ENSG00000235224
ENSG00000132394	ENSG00000199536	ENSG00000271334	ENSG00000102057	ENSG00000131797		ENSG00000243960
ENSG00000237886	ENSG00000154265	ENSG00000273989	ENSG00000073792	ENSG00000066279		ENSG00000181585
ENSG00000022267	ENSG00000270012	ENSG00000232387	ENSG00000132326	ENSG00000279348		ENSG00000008277
ENSG00000166123	ENSG00000279088	ENSG00000165935	ENSG00000259336	ENSG00000169860		ENSG00000153898
ENSG00000281344	ENSG00000257365	ENSG00000282386	ENSG00000186283	ENSG00000245614		ENSG00000228264
ENSG00000144406	ENSG00000286329	ENSG00000206698	ENSG00000219188	ENSG00000222282		ENSG00000287818
ENSG00000207231	ENSG00000272316	ENSG00000139372	ENSG00000145040	ENSG00000277290		ENSG00000175691
ENSG00000173171	ENSG00000229948	ENSG00000278626	ENSG00000172020	ENSG00000163263		ENSG00000173432
ENSG00000139187	ENSG00000103160	ENSG00000115806	ENSG00000165272	ENSG00000100941		ENSG00000227438
ENSG00000145730	ENSG00000152578	ENSG00000119844	ENSG00000142657	ENSG00000100593		ENSG00000255491
ENSG00000094755	ENSG00000172748	ENSG00000243137	ENSG00000146263	ENSG00000278498		ENSG00000242595
ENSG00000138769	ENSG00000280129	ENSG00000231249	ENSG00000106153	ENSG00000164434		ENSG00000135821
ENSG00000111181	ENSG00000218502	ENSG00000137845	ENSG00000268357	ENSG00000196205		ENSG00000136522
ENSG00000150394	ENSG00000274514	ENSG00000174977	ENSG00000168813	ENSG00000258344		ENSG00000287216
ENSG00000280417	ENSG00000188647	ENSG00000273367	ENSG00000269388	ENSG00000270378		ENSG00000251632
ENSG00000185905	ENSG00000257195	ENSG00000178201	ENSG00000146063	ENSG00000104518		ENSG00000252756
ENSG00000150625	ENSG00000272886	ENSG00000266160	ENSG00000130164	ENSG00000125864		ENSG00000265820
ENSG00000279092	ENSG00000251417	ENSG00000269662	ENSG00000214193	ENSG00000213409		ENSG00000286254
ENSG00000150991	ENSG00000242781	ENSG00000206728	ENSG00000086475	ENSG00000160214		ENSG00000007312
ENSG00000163751	ENSG00000137776	ENSG00000090520	ENSG00000176623	ENSG00000237637		ENSG00000276384
ENSG00000132294	ENSG00000230612	ENSG00000252915	ENSG00000201047	ENSG00000113108		ENSG00000202343
ENSG00000285159	ENSG00000135597	ENSG00000227244	ENSG00000251348	ENSG00000183513		ENSG00000285412
ENSG00000236480	ENSG00000197566	ENSG00000154646	ENSG00000236015	ENSG00000067829		ENSG00000235975
ENSG00000197106	ENSG00000279858	ENSG00000189241	ENSG00000185122	ENSG00000159374		ENSG00000259834
ENSG00000122390	ENSG00000244101	ENSG00000238886	ENSG00000082497	ENSG00000243715		ENSG00000226085
ENSG00000084628	ENSG00000133997	ENSG00000180481	ENSG00000283197	ENSG00000170482		ENSG00000237711
ENSG00000132326	ENSG00000235366	ENSG00000222145	ENSG00000176435	ENSG00000284722		ENSG00000182795
ENSG00000258454	ENSG00000223476		ENSG00000205138	ENSG00000077420		ENSG00000156127
ENSG00000227047	ENSG00000238107		ENSG00000136819	ENSG00000139734		ENSG00000235944
ENSG00000230359	ENSG00000078618		ENSG00000167113	ENSG00000232082		ENSG00000244134
ENSG00000277639	ENSG00000236896		ENSG00000104859	ENSG00000287377		ENSG00000185015
ENSG00000266256	ENSG00000275236		ENSG00000125122	ENSG00000090889		ENSG00000198053
ENSG00000152932	ENSG00000243107		ENSG00000257446	ENSG00000254409		ENSG00000248568
ENSG00000237927	ENSG00000180999		ENSG00000285715	ENSG00000115211		ENSG00000185055
ENSG00000105223	ENSG00000274841		ENSG00000215784	ENSG00000175548		ENSG00000134996
ENSG00000271370	ENSG00000198001		ENSG00000226476	ENSG00000179799		ENSG00000170893
ENSG00000265056	ENSG00000121749		ENSG00000116652	ENSG00000287040		ENSG00000274461
ENSG00000260156	ENSG00000000457		ENSG00000253270	ENSG00000130558		ENSG00000128591
ENSG00000126246	ENSG00000224020		ENSG00000120210	ENSG00000106009		ENSG00000260723
ENSG00000168490	ENSG00000232648		ENSG00000222489	ENSG00000151665		ENSG00000113494
ENSG00000187048	ENSG00000212332		ENSG00000154328	ENSG00000248165		ENSG00000273450
ENSG00000228532	ENSG00000242828		ENSG00000285761	ENSG00000143033		ENSG00000254242
	ENSG00000201900		ENSG00000124212	ENSG00000104356		ENSG00000100600
	ENSG00000274024		ENSG00000169764	ENSG00000145390		ENSG00000286403
	ENSG00000261216		ENSG00000274292	ENSG00000261227		ENSG00000267159
	ENSG00000016082		ENSG00000110660	ENSG00000239868		ENSG00000269800
	ENSG00000175449		ENSG00000232591	ENSG00000152207		ENSG00000238113
	ENSG00000257831		ENSG00000174917	ENSG00000250241		ENSG00000240775
	ENSG00000274615		ENSG00000157884	ENSG00000131899		ENSG00000241535
	ENSG00000276282		ENSG00000226029	ENSG00000154978		ENSG00000278338
	ENSG00000260685		ENSG00000099804	ENSG00000168038		ENSG00000260101
	ENSG00000259013		ENSG00000183401	ENSG00000286926		ENSG00000222969
	ENSG00000114742		ENSG00000116819	ENSG00000278813		ENSG00000178722
	ENSG00000200522		ENSG00000274427	ENSG00000151388		ENSG00000116544
	ENSG00000234084		ENSG00000117362	ENSG00000102158		ENSG00000224689
	ENSG00000163798		ENSG00000170264	ENSG00000148400		ENSG00000206228
	ENSG00000283156		ENSG00000113328	ENSG00000163820		ENSG00000137252
	ENSG00000254616		ENSG00000241295	ENSG00000143575		ENSG00000179066
	ENSG00000214439		ENSG00000197128	ENSG00000242888		ENSG00000277304
	ENSG00000123728		ENSG00000179066	ENSG00000112511		ENSG00000158715
	ENSG00000286274		ENSG00000117595	ENSG00000254946		ENSG00000249986
	ENSG00000227123		ENSG00000085377	ENSG00000252994		ENSG00000080293
	ENSG00000227466		ENSG00000129757	ENSG00000198952		ENSG00000230113
	ENSG00000187240		ENSG00000020181	ENSG00000234052		ENSG00000183444
	ENSG00000277072		ENSG00000231688	ENSG00000104687		ENSG00000198876
	ENSG00000256011		ENSG00000186907	ENSG00000272622		ENSG00000272692
	ENSG00000257261		ENSG00000196411	ENSG00000143816		ENSG00000259587
	ENSG00000100211		ENSG00000166145	ENSG00000286074		ENSG00000214019
	ENSG00000281332		ENSG00000199856	ENSG00000269356		ENSG00000230417
	ENSG00000258980		ENSG00000283170	ENSG00000128581		ENSG00000280274
	ENSG00000283045		ENSG00000205038	ENSG00000253177		ENSG00000189269
	ENSG00000106588		ENSG00000119203	ENSG00000168297		ENSG00000265100
	ENSG00000242634		ENSG00000138443	ENSG00000150995		ENSG00000241981
	ENSG00000206682		ENSG00000008323	ENSG00000256274		ENSG00000240680
	ENSG00000227417		ENSG00000250511	ENSG00000186451		ENSG00000162494
	ENSG00000155097		ENSG00000261476	ENSG00000198846		ENSG00000272501
	ENSG00000287322		ENSG00000158050	ENSG00000162753		ENSG00000270071
	ENSG00000078795		ENSG00000135414	ENSG00000269894		ENSG00000234036
	ENSG00000213383		ENSG00000287044	ENSG00000198146		ENSG00000276030
	ENSG00000104064		ENSG00000234995	ENSG00000105171		ENSG00000103266
	ENSG00000261560		ENSG00000250999	ENSG00000107864		ENSG00000241884
	ENSG00000251023		ENSG00000145920	ENSG00000185561		ENSG00000224424
	ENSG00000258136		ENSG00000169758	ENSG00000131019		ENSG00000244493
	ENSG00000132855		ENSG00000196954	ENSG00000196196		ENSG00000223834
	ENSG00000253385		ENSG00000114054	ENSG00000286786		ENSG00000152315
	ENSG00000159596		ENSG00000224520	ENSG00000207634		ENSG00000204253
	ENSG00000233025
	ENSG00000199672
	ENSG00000163939
	ENSG00000076053
	ENSG00000274666
	ENSG00000275025
	ENSG00000281016
	ENSG00000120948
	ENSG00000247092
	ENSG00000219681
	ENSG00000203865
	ENSG00000183475
	ENSG00000127483
	ENSG00000227077
	ENSG00000115474
	ENSG00000132199
	ENSG00000197748
	ENSG00000175893
	ENSG00000270659
	ENSG00000252914
	ENSG00000075089
	ENSG00000206887
	ENSG00000279481
	ENSG00000286803
	ENSG00000276645
	ENSG00000232768
	ENSG00000220125
	ENSG00000212664
	ENSG00000265394
	ENSG00000272072
	ENSG00000207162
	ENSG00000230912
	ENSG00000231726
	ENSG00000228869
	ENSG00000238778
	ENSG00000207185
	ENSG00000023287
	ENSG00000253991
	ENSG00000265490
	ENSG00000253284
	ENSG00000234945
	ENSG00000164220
	ENSG00000129151
	ENSG00000047315
	ENSG00000248221
	ENSG00000285803
	ENSG00000230046
	ENSG00000277290
	ENSG00000259456
	ENSG00000226443
	ENSG00000277170
	ENSG00000266959
	ENSG00000278462
	ENSG00000230003
	ENSG00000286338
	ENSG00000280828
	ENSG00000222357
	ENSG00000252132
	ENSG00000124701
	ENSG00000223305
	ENSG00000279482
	ENSG00000257070
	ENSG00000238963
	ENSG00000240373
	ENSG00000277579
	ENSG00000171459
	ENSG00000234509
	ENSG00000252107
	ENSG00000268683
	ENSG00000201662
	ENSG00000269304
	ENSG00000244327
	ENSG00000101654
	ENSG00000163946
	ENSG00000213871
	ENSG00000286310
	ENSG00000212175
	ENSG00000196792
	ENSG00000255321
	ENSG00000061676
	ENSG00000258411
	ENSG00000226899
	ENSG00000279673
	ENSG00000231307
	ENSG00000250892
	ENSG00000230409
	ENSG00000252361
	ENSG00000229688
	ENSG00000218819
	ENSG00000200152
	ENSG00000230797
	ENSG00000276853
	ENSG00000185619
	ENSG00000252569
	ENSG00000252242
	ENSG00000237417
	ENSG00000186073
	ENSG00000254536
	ENSG00000252929
	ENSG00000222389
	ENSG00000166669
	ENSG00000271932
	ENSG00000242094
	ENSG00000079785
	ENSG00000248155
	ENSG00000270421
	ENSG00000258870
	ENSG00000237170
	ENSG00000178913
	ENSG00000198690
	ENSG00000228489
	ENSG00000286273
	ENSG00000146676
	ENSG00000252269
	ENSG00000163320
	ENSG00000260310
	ENSG00000047634
	ENSG00000224875
	ENSG00000257746
	ENSG00000201619
	ENSG00000235655
	ENSG00000213609
	ENSG00000224412

## Sheet: Supp data 8
Supp data 8 Main effects of PGS on cord blood molecules using a linear regression (two-sided)
Outcome	Sample_size	P_value	Beta	SE_Beta
MCP1	243	0.00535943	0.145675	0.0518256
IL10	229	0.0189229	0.0896308	0.0379064
GLP1	226	0.029331	-0.167562	0.076389
Total_testosterone	251	0.155896	-0.0197369	0.0138656
IL12p40	213	0.163153	-0.107667	0.0769273
Insulin	250	0.163274	0.0495393	0.0354253
VEGFA	244	0.187045	0.0420684	0.0317922
LH	211	0.212974	0.0295835	0.0236787
TNFa	194	0.219642	0.0979824	0.0795536
Free_testosterone	251	0.231538	0.0238446	0.0198801
Adiponectin	220	0.264657	-0.0696328	0.0622597
IGFBP3	223	0.314516	-0.0661134	0.0655783
TSH	245	0.332513	0.0549489	0.0565866
Growth_hormone	225	0.397801	-0.0616332	0.0727462
MIP1b	220	0.532335	-0.0334071	0.0534106
CRP	250	0.541569	0.00122847	0.00200957
IL1RA	237	0.68348	-0.00989525	0.0242387
Prolactin	249	0.69487	-0.0161795	0.0411979
FSH	247	0.698078	0.0100557	0.0258909
IL6	224	0.775406	0.0102784	0.03598
IgE	220	0.784751	0.0171792	0.0628169
IGFBP7	227	0.832098	-0.0136268	0.0641968
IP10	249	0.875852	0.00447175	0.0285924
C_peptide	235	0.891802	-0.009017	0.0662147
Leptin	246	0.921264	0.00312914	0.0316244
Glucagon	223	0.940672	0.00463027	0.0621403
MIP1a	232	0.971289	0.00214976	0.0596622

## Sheet: Supp data 9
Supp data 9 Assays used to measure molecular content of cord blood
Description	Catalogue number	Method
Human Antibody Isotyping Panel (7-plex)	EPX070-10818-901	Droparray
Human Customized Panel (13-plex)	PPX-13-MXU622N	Droparray
Human Customized Panel (7-plex)	LXSAHM-07	Droparray
Human Pituitary Panel 1 (3-plex)	HPTP1MAG-66K-03	Droparray
Human Steroid / Thyroid Hormone	STTHMAG-21K-03	Droparray
Human Customized Panel (1-plex, CRP)		Droparray
Human TGFb Simplex	EPX01A-10249-901	Droparray
Human Customized Panel (5-plex)	PPX-05-MXWCWMK	Droparray
Human IL-6, IL-10, TNFa	101160	SIMOA
Human IFNgamma	103337	SIMOA
Human IL-4	100196	SIMOA
Human Adiponectin	ab108786	ELISA
Human Free Testosterone	ab178663	ELISA
Human Testosterone	ab174569	ELISA

[truncated: 10 more sheets: Supp data 10, Supp data 11, Supp data 12, Supp data 13, Supp data 14, Supp data 15, Supp data 16, Supp data 17, Supp data 18, Supp data 19]
